# Supplementary material for: 1-(4-Meth­oxy­phen­yl)-4-(4-methyl­phen­yl)-3-phen­oxy­azetidin-2-one
Source: Acta Crystallogr Sect E Struct Rep Online. 2011 Jan 12;67(Pt 2):o326–7. doi: 10.1107/S1600536811000663 (PMC3051730; doi:10.1107/S1600536811000663)
Supplement: Supplementary file 2 [file e-67-0o326-Isup2.hkl]

# 
# h,k,l, Fc-squared, Fo-squared, sigma(Fo-squared) and status flag 
# 
data_I
_shelx_title ' MRB-21' 
_shelx_refln_list_code          4 
_shelx_F_calc_maximum      108.42 
_exptl_crystal_F_000       380.00 
_reflns_d_resolution_high  0.7964 
 
loop_ 
 _symmetry_equiv_pos_as_xyz 
 'x, y, z' 
 '-x, -y, -z' 
 
_cell_length_a     6.0764 
_cell_length_b     9.9545 
_cell_length_c    16.4519 
_cell_angle_alpha 104.360 
_cell_angle_beta   91.261 
_cell_angle_gamma  97.724 
 
_shelx_F_squared_multiplier     1.000 
 
loop_ 
 _refln_index_h 
 _refln_index_k 
 _refln_index_l 
 _refln_F_squared_calc 
 _refln_F_squared_meas 
 _refln_F_squared_sigma 
 _refln_observed_status 
   1   0   0     1987.29     1861.60     14.24 o 
   2   0   0      283.34      247.75      2.21 o 
   3   0   0      101.82      101.66      1.71 o 
   4   0   0        0.07        0.06      1.29 o 
   5   0   0       21.07       22.57      1.35 o 
   6   0   0        1.22        4.05      1.30 o 
   7   0   0        0.53        0.90      1.39 o 
  -7   1   0        6.26        6.72      1.42 o 
  -6   1   0        0.93        0.29      1.42 o 
  -5   1   0       95.81       94.46      1.47 o 
  -4   1   0       32.44       33.12      1.35 o 
  -3   1   0       39.37       39.33      1.45 o 
  -2   1   0      112.69      102.98      2.04 o 
  -1   1   0       42.30       42.40      2.81 o 
   0   1   0      495.91      482.67     35.15 o 
   1   1   0       24.66       18.49      2.10 o 
   2   1   0       75.82       78.10      1.80 o 
   3   1   0     1030.05     1035.50     12.92 o 
   4   1   0      269.50      258.40      4.89 o 
   5   1   0        1.95        3.02      1.30 o 
   6   1   0        0.06        1.76      1.93 o 
   7   1   0        1.22        2.52      1.38 o 
  -7   2   0       13.80       13.99      1.56 o 
  -6   2   0       24.80       27.18      1.60 o 
  -5   2   0       29.70       32.09      1.60 o 
  -4   2   0       63.37       61.69      1.55 o 
  -3   2   0      133.79      142.63      1.80 o 
  -2   2   0      537.12      540.12      4.42 o 
  -1   2   0      595.71      518.46      4.14 o 
   0   2   0     2060.39     1874.80     94.93 o 
   1   2   0     1266.63     1191.45     11.22 o 
   2   2   0      367.45      349.07      5.14 o 
   3   2   0       19.86       23.22      1.29 o 
   4   2   0      149.88      152.69      1.66 o 
   5   2   0       11.67       14.12      1.32 o 
   6   2   0       28.65       28.22      1.64 o 
   7   2   0        0.11        1.05      1.89 o 
  -7   3   0        4.93        5.27      1.58 o 
  -6   3   0        4.62        3.10      1.53 o 
  -5   3   0        2.72        0.29      1.50 o 
  -4   3   0       95.44       90.96      1.79 o 
  -3   3   0      113.69      104.61      2.00 o 
  -2   3   0      472.98      476.03      4.02 o 
  -1   3   0       60.19       53.25      2.64 o 
   0   3   0     4118.06     3765.69    164.96 o 
   1   3   0      500.70      442.59      4.46 o 
   2   3   0      472.16      491.18      4.22 o 
   3   3   0       18.34       20.00      1.41 o 
   4   3   0        0.00        2.16      1.22 o 
   5   3   0       96.72       93.93      1.66 o 
   6   3   0        1.82        3.45      1.33 o 
   7   3   0        0.01        0.17      1.48 o 
  -7   4   0        5.62        6.42      1.62 o 
  -6   4   0        1.95        1.04      1.55 o 
  -5   4   0       63.15       60.64      1.60 o 
  -4   4   0        1.38        1.86      1.61 o 
  -3   4   0        0.71        2.18      1.94 o 
  -2   4   0        0.23        1.67      1.90 o 
  -1   4   0      258.97      278.66      4.91 o 
   0   4   0       19.38       25.79      2.00 o 
   1   4   0      161.44      169.41      1.89 o 
   2   4   0       34.25       26.05      1.45 o 
   3   4   0      190.32      196.53      1.92 o 
   4   4   0       78.66       68.59      1.37 o 
   5   4   0        2.82        3.16      1.34 o 
   6   4   0       25.71       27.65      1.41 o 
  -7   5   0        1.91        2.97      1.84 o 
  -6   5   0        6.06        6.13      1.70 o 
  -5   5   0        4.38        4.41      1.58 o 
  -4   5   0        0.47        1.93      2.23 o 
  -3   5   0       36.56       38.19      1.89 o 
  -2   5   0        2.90        0.97      2.09 o 
  -1   5   0      213.55      217.84      8.52 o 
   0   5   0      808.94      819.78     27.31 o 
   1   5   0        4.10        4.26      1.61 o 
   2   5   0      259.42      259.49      4.55 o 
   3   5   0      105.51      102.08      2.84 o 
   4   5   0      421.77      410.84      6.18 o 
   5   5   0        7.81        8.60      1.41 o 
   6   5   0        1.89        2.76      1.65 o 
  -7   6   0        1.47        3.24      4.20 o 
  -6   6   0       13.89       13.64      2.10 o 
  -5   6   0       17.01       18.78      1.77 o 
  -4   6   0       23.97       23.85      1.84 o 
  -3   6   0      154.38      157.80      2.89 o 
  -2   6   0       91.94       86.93      2.97 o 
  -1   6   0        0.43        1.02      1.82 o 
   0   6   0       66.90       69.33      1.98 o 
   1   6   0       66.92       68.11      1.95 o 
   2   6   0      305.88      292.02      5.59 o 
   3   6   0       31.39       34.34      1.43 o 
   4   6   0        5.68        9.19      1.43 o 
   5   6   0        0.02        0.41      1.58 o 
   6   6   0        0.00        0.45      1.46 o 
  -6   7   0        1.40        4.84      1.86 o 
  -5   7   0        4.36        4.27      1.89 o 
  -4   7   0        4.93        6.82      1.98 o 
  -3   7   0      614.84      627.82     17.21 o 
  -2   7   0       48.66       54.65      3.57 o 
  -1   7   0      152.44      162.58      4.24 o 
   0   7   0        0.70        3.97      1.69 o 
   1   7   0       20.87       19.45      1.53 o 
   2   7   0       85.40       78.46      2.09 o 
   3   7   0       23.44       21.83      1.50 o 
   4   7   0       20.25       19.18      1.63 o 
   5   7   0       40.58       40.88      2.00 o 
  -6   8   0        1.23        2.10      1.93 o 
  -5   8   0        4.10        4.44      1.96 o 
  -4   8   0        4.45        5.00      2.12 o 
  -3   8   0       71.43       59.99      3.92 o 
  -2   8   0      466.20      440.48     46.05 o 
  -1   8   0        2.59        5.99      1.94 o 
   0   8   0       13.29       11.61      1.89 o 
   1   8   0       17.89       17.27      1.66 o 
   2   8   0        0.03        0.08      1.90 o 
   3   8   0        0.24        0.89      1.60 o 
   4   8   0        0.46        3.62      1.65 o 
  -5   9   0        6.21        5.13      2.80 o 
  -4   9   0        1.43        4.53      3.63 o 
  -3   9   0       34.76       27.42      3.77 o 
  -2   9   0        2.24        2.61      2.19 o 
  -1   9   0        0.03        2.33      1.95 o 
   0   9   0      160.80      133.78     10.46 o 
   1   9   0       69.80       61.17      5.10 o 
   2   9   0        0.04       -0.39      1.53 o 
   3   9   0        7.03        9.07      1.67 o 
   4   9   0        0.09        0.63      1.69 o 
  -5  10   0       13.24        8.29      3.31 o 
  -4  10   0        0.96        5.55      3.06 o 
  -3  10   0       16.74        8.55      3.10 o 
  -2  10   0       14.28       19.96      3.01 o 
  -1  10   0        1.00        1.56      2.01 o 
   0  10   0        3.50        3.45      1.83 o 
   1  10   0       18.24       22.02      1.79 o 
   2  10   0        0.92        1.85      1.61 o 
   3  10   0        1.85        3.70      1.94 o 
  -4  11   0        0.35        0.96      3.97 o 
  -2  11   0        0.54        0.96      3.07 o 
  -1  11   0        0.24        0.58      2.33 o 
   0  11   0        0.01        0.12      2.02 o 
   1  11   0       20.29       15.64      1.86 o 
   2  11   0        0.18       -0.88      1.79 o 
  -2  12   0        0.83        1.20      3.52 o 
  -1  12   0       12.22       16.49      2.96 o 
   0 -12   1        5.76        2.23      2.14 o 
   1 -12   1        0.37        0.98      2.66 o 
   2 -12   1        0.01        1.65      3.30 o 
  -2 -11   1        8.81        9.69      2.66 o 
  -1 -11   1        1.86        4.54      2.03 o 
   0 -11   1       11.64       12.72      2.39 o 
   1 -11   1        3.69        4.97      2.59 o 
   2 -11   1        6.26       10.77      3.07 o 
   4 -11   1        8.29        0.97      3.93 o 
  -3 -10   1        9.48       12.26      1.61 o 
  -2 -10   1        2.37        2.95      1.61 o 
  -1 -10   1       45.65       47.82      3.79 o 
   0 -10   1        0.31        0.32      1.96 o 
   1 -10   1        3.91        4.30      2.38 o 
   2 -10   1        8.59       10.05      2.65 o 
   3 -10   1        9.30        3.93      3.77 o 
   4 -10   1        0.09        0.38      3.70 o 
   5 -10   1        0.26        5.76      3.11 o 
  -4  -9   1       11.26       11.72      1.90 o 
  -3  -9   1        0.44        2.15      2.00 o 
  -2  -9   1       10.85        9.08      1.82 o 
  -1  -9   1      402.58      371.05     27.99 o 
   0  -9   1       38.60       34.58      2.01 o 
   1  -9   1       17.49       16.52      1.82 o 
   2  -9   1        0.10       -0.38      2.16 o 
   3  -9   1        0.12       -1.06      3.59 o 
   4  -9   1        2.17        4.26      3.53 o 
   5  -9   1        0.07        2.83      2.90 o 
  -5  -8   1        3.77        5.80      1.76 o 
  -4  -8   1       13.54       17.35      1.78 o 
  -3  -8   1        1.36        3.93      1.50 o 
  -2  -8   1       53.00       49.85      1.69 o 
  -1  -8   1        4.30        4.53      1.55 o 
   0  -8   1        0.28        2.23      2.88 o 
   1  -8   1       17.70       17.23      2.07 o 
   2  -8   1      322.06      323.08     27.59 o 
   3  -8   1       63.39       62.74      3.89 o 
   4  -8   1      134.74      129.64      4.37 o 
   5  -8   1        4.54        5.76      1.83 o 
   6  -8   1        0.18        2.84      2.03 o 
  -5  -7   1        0.81        0.25      1.38 o 
  -4  -7   1       22.35       23.45      1.45 o 
  -3  -7   1      105.66      100.87      1.45 o 
  -2  -7   1       42.21       41.56      1.98 o 
  -1  -7   1       43.93       43.01      1.74 o 
   0  -7   1        9.53        8.08      1.94 o 
   1  -7   1       66.34       72.47      2.40 o 
   2  -7   1      526.78      477.15     26.55 o 
   3  -7   1       42.43       45.47      3.32 o 
   4  -7   1      206.15      203.91      2.44 o 
   5  -7   1        0.57        2.11      1.79 o 
   6  -7   1        3.95        5.32      1.72 o 
  -6  -6   1        3.14        5.49      1.56 o 
  -5  -6   1        5.02        3.48      1.38 o 
  -4  -6   1       21.34       22.36      1.30 o 
  -3  -6   1       93.12       91.74      1.62 o 
  -2  -6   1      173.78      171.76      1.66 o 
  -1  -6   1        6.77       12.69      1.80 o 
   0  -6   1      381.56      386.30      8.98 o 
   1  -6   1       49.99       45.15      1.90 o 
   2  -6   1      141.21      147.37      4.65 o 
   3  -6   1       23.65       29.44      2.10 o 
   4  -6   1        4.83        6.11      2.01 o 
   5  -6   1       60.72       61.88      2.42 o 
   6  -6   1        3.01        3.90      1.70 o 
   7  -6   1        0.38        0.37      1.95 o 
  -6  -5   1       11.67       13.01      1.43 o 
  -5  -5   1        0.02        1.18      1.27 o 
  -4  -5   1        4.26        8.31      1.28 o 
  -3  -5   1        5.30        7.76      1.49 o 
  -2  -5   1       67.84       62.75      1.45 o 
  -1  -5   1       61.58       55.61      1.64 o 
   0  -5   1        0.33        1.83      1.97 o 
   1  -5   1      985.41      913.30     32.79 o 
   2  -5   1      190.30      199.02      2.71 o 
   3  -5   1       77.53       74.14      1.81 o 
   4  -5   1       91.26       89.11      2.05 o 
   5  -5   1       39.42       39.58      1.83 o 
   6  -5   1       12.63       11.68      1.57 o 
   7  -5   1        1.72        1.19      1.87 o 
  -6  -4   1        2.39        3.14      1.38 o 
  -5  -4   1        4.10        6.29      1.36 o 
  -4  -4   1       24.26       22.54      1.34 o 
  -3  -4   1       83.99       84.60      2.60 o 
  -2  -4   1       18.30       17.59      1.39 o 
  -1  -4   1      573.96      600.15      6.26 o 
   0  -4   1       80.00       79.78      2.10 o 
   1  -4   1      472.10      419.77      8.56 o 
   2  -4   1        0.29        0.97      1.75 o 
   3  -4   1      363.48      400.96      4.03 o 
   4  -4   1      183.97      188.49      2.95 o 
   5  -4   1        0.79        0.98      1.37 o 
   6  -4   1        4.19        6.22      1.45 o 
   7  -4   1        0.07       -0.98      1.59 o 
  -7  -3   1        0.10        2.98      1.46 o 
  -6  -3   1       22.28       19.30      1.31 o 
  -5  -3   1       75.27       69.42      1.52 o 
  -4  -3   1       86.49       80.97      1.84 o 
  -3  -3   1      370.46      357.70      3.95 o 
  -2  -3   1       20.73       25.64      1.48 o 
  -1  -3   1      715.23      674.98      4.21 o 
   0  -3   1      406.20      371.25      8.21 o 
   1  -3   1      361.83      350.53      3.32 o 
   2  -3   1      230.79      225.02      2.59 o 
   3  -3   1       56.89       53.45      1.57 o 
   4  -3   1       52.47       55.87      1.68 o 
   5  -3   1       12.35       13.31      1.40 o 
   6  -3   1       61.21       61.88      1.54 o 
   7  -3   1       38.48       38.38      1.65 o 
  -7  -2   1        1.32        2.52      1.60 o 
  -6  -2   1       43.41       40.76      1.90 o 
  -5  -2   1       12.95       16.95      1.25 o 
  -4  -2   1      159.07      159.94      1.86 o 
  -3  -2   1       42.57       47.25      1.40 o 
  -2  -2   1     1382.67     1378.46     14.59 o 
  -1  -2   1     1005.22      937.20      8.53 o 
   0  -2   1     1069.86     1009.52     24.47 o 
   1  -2   1      353.59      339.39      3.82 o 
   2  -2   1      146.72      153.12      2.27 o 
   3  -2   1        0.74        1.92      1.42 o 
   4  -2   1      255.38      256.78      2.66 o 
   5  -2   1      123.22      127.25      1.61 o 
   6  -2   1      320.80      318.54      2.48 o 
   7  -2   1        1.00        0.30      1.56 o 
  -7  -1   1        0.00       -1.81      1.52 o 
  -6  -1   1        0.29        0.86      1.34 o 
  -5  -1   1        1.29        1.30      1.37 o 
  -4  -1   1       84.42       90.29      1.81 o 
  -3  -1   1     1236.39     1247.62     17.84 o 
  -2  -1   1       34.16       37.56      1.64 o 
  -1  -1   1      871.00      819.62      9.20 o 
   0  -1   1      991.13     1016.68     16.63 o 
   1  -1   1    11035.29     9594.20    118.52 o 
   2  -1   1       30.19       31.96      1.84 o 
   3  -1   1       46.75       39.48      1.47 o 
   4  -1   1        7.84        9.11      1.33 o 
   5  -1   1       45.28       49.38      1.33 o 
   6  -1   1       53.57       56.78      1.76 o 
   7  -1   1        0.02        1.13      1.41 o 
  -7   0   1        3.91        6.08      1.42 o 
  -6   0   1        9.16       10.32      1.71 o 
  -5   0   1        4.14        2.72      1.25 o 
  -4   0   1       97.82      103.85      1.53 o 
  -3   0   1        0.67        0.99      1.33 o 
  -2   0   1        1.10        2.37      1.74 o 
  -1   0   1     3022.35     2795.53     22.61 o 
   1   0   1      354.14      327.03      3.09 o 
   2   0   1       14.63       12.16      1.63 o 
   3   0   1       11.64       13.65      1.33 o 
   4   0   1       48.37       45.34      1.42 o 
   5   0   1        1.78        2.60      1.29 o 
   6   0   1        3.10        6.19      1.38 o 
   7   0   1        0.29        1.46      1.41 o 
  -7   1   1        4.56        3.75      1.37 o 
  -6   1   1       31.59       32.86      2.19 o 
  -5   1   1      158.67      156.53      3.27 o 
  -4   1   1        8.47       10.65      1.38 o 
  -3   1   1      168.75      150.96      1.90 o 
  -2   1   1       22.21       23.66      1.90 o 
  -1   1   1      369.93      336.08      3.73 o 
   0   1   1       47.10       44.06      3.83 o 
   1   1   1     1171.33     1142.03      9.34 o 
   2   1   1     2302.97     2197.32     18.86 o 
   3   1   1      141.11      138.94      3.08 o 
   4   1   1      131.44      128.23      1.52 o 
   5   1   1        0.85       -1.29      1.53 o 
   6   1   1       21.91       23.62      1.32 o 
   7   1   1        0.11        1.80      1.45 o 
  -7   2   1        0.73        0.75      1.44 o 
  -6   2   1        3.26        3.06      1.42 o 
  -5   2   1       14.30       13.19      1.36 o 
  -4   2   1        7.29        5.65      1.46 o 
  -3   2   1       13.76       11.34      1.51 o 
  -2   2   1     3121.22     2984.40     34.34 o 
  -1   2   1      148.18      135.06      3.33 o 
   0   2   1     5343.33     4223.94    409.13 o 
   1   2   1     4717.79     4561.34     36.87 o 
   2   2   1        0.84        0.52      1.31 o 
   3   2   1       64.22       65.33      1.35 o 
   4   2   1       51.49       47.67      1.57 o 
   5   2   1        0.11        1.02      1.34 o 
   6   2   1        0.11        1.17      1.33 o 
   7   2   1        0.32        4.17      1.38 o 
  -7   3   1        0.64        1.61      1.49 o 
  -6   3   1       17.14       14.60      1.54 o 
  -5   3   1       18.10       16.25      1.60 o 
  -4   3   1        2.26        1.12      1.59 o 
  -3   3   1       57.09       64.62      1.93 o 
  -2   3   1       46.30       41.45      2.29 o 
  -1   3   1      287.29      277.86      4.58 o 
   0   3   1        0.81        1.91      2.29 o 
   1   3   1      969.15      847.86     13.68 o 
   2   3   1      261.44      281.62      2.58 o 
   3   3   1        5.88        3.83      1.23 o 
   4   3   1       33.82       35.06      1.33 o 
   5   3   1       86.18       81.90      2.19 o 
   6   3   1       11.89       12.19      1.45 o 
  -7   4   1        0.30        0.51      1.71 o 
  -6   4   1        1.64        1.96      1.62 o 
  -5   4   1        0.62        2.18      1.50 o 
  -4   4   1        3.98        4.87      1.74 o 
  -3   4   1       58.07       65.63      1.93 o 
  -2   4   1      107.99      120.71      2.45 o 
  -1   4   1       41.72       48.95      1.96 o 
   0   4   1      536.43      471.41     19.10 o 
   1   4   1     2318.20     2385.48     15.57 o 
   2   4   1      664.49      646.57      9.14 o 
   3   4   1        4.62        4.48      1.37 o 
   4   4   1       50.20       52.18      1.76 o 
   5   4   1       42.06       38.68      1.80 o 
   6   4   1       20.04       22.83      1.48 o 
  -7   5   1        5.58        8.88      2.08 o 
  -6   5   1        4.53        4.26      1.67 o 
  -5   5   1       15.24       15.74      2.09 o 
  -4   5   1        8.27       11.69      1.79 o 
  -3   5   1       24.95       24.21      1.91 o 
  -2   5   1        0.07        1.09      2.17 o 
  -1   5   1      229.44      246.91      6.62 o 
   0   5   1      182.65      173.04      5.35 o 
   1   5   1      279.64      246.89      3.81 o 
   2   5   1       30.28       25.55      1.50 o 
   3   5   1      499.33      502.84      7.51 o 
   4   5   1      154.11      151.72      1.50 o 
   5   5   1       36.90       36.54      1.86 o 
   6   5   1        0.37        0.32      1.93 o 
  -7   6   1        0.46        0.35      1.73 o 
  -6   6   1       23.12       24.04      1.86 o 
  -5   6   1       10.11       13.17      1.76 o 
  -4   6   1        4.93        4.30      1.85 o 
  -3   6   1       26.06       27.29      2.10 o 
  -2   6   1       17.03       14.40      2.27 o 
  -1   6   1       19.28       19.46      1.83 o 
   0   6   1        1.31        2.91      1.59 o 
   1   6   1       43.95       40.13      1.52 o 
   2   6   1      563.06      543.83      9.52 o 
   3   6   1        0.40        2.08      1.52 o 
   4   6   1      121.39      119.15      1.69 o 
   5   6   1       25.76       23.76      1.58 o 
  -6   7   1        3.39        2.68      1.89 o 
  -5   7   1       22.32       19.78      1.89 o 
  -4   7   1        0.71        2.76      1.81 o 
  -3   7   1       89.66       83.77      3.91 o 
  -2   7   1       14.41       12.46      2.36 o 
  -1   7   1      114.15      108.93      2.25 o 
   0   7   1       25.58       22.00      1.81 o 
   1   7   1      115.36      114.59      5.57 o 
   2   7   1        2.90        6.37      1.63 o 
   3   7   1       31.67       37.30      1.72 o 
   4   7   1        0.86        1.45      1.49 o 
   5   7   1        0.00       -1.59      1.61 o 
  -6   8   1        0.14       -1.49      1.94 o 
  -5   8   1       10.79       14.09      1.94 o 
  -4   8   1        7.01        8.85      2.16 o 
  -3   8   1      154.49      154.19     21.21 o 
  -2   8   1       13.73       13.87      2.31 o 
  -1   8   1        0.97        0.69      1.79 o 
   0   8   1        4.44        2.42      1.65 o 
   1   8   1      218.97      201.27      9.73 o 
   2   8   1        0.64        2.46      1.57 o 
   3   8   1       11.97       12.46      1.53 o 
   4   8   1        7.01        9.20      1.57 o 
  -5   9   1        3.74        6.83      2.51 o 
  -4   9   1       14.73       12.53      4.08 o 
  -3   9   1       41.85       29.27      3.19 o 
  -2   9   1       10.60       14.37      3.13 o 
  -1   9   1        1.55        1.89      1.92 o 
   0   9   1       97.04       84.12      2.32 o 
   1   9   1       29.99       31.89      3.68 o 
   2   9   1       12.60       17.01      1.77 o 
   3   9   1        0.95        2.31      2.44 o 
   4   9   1        0.37        1.03      1.76 o 
  -5  10   1        1.38       -3.26      3.91 o 
  -4  10   1       19.07        6.78      3.20 o 
  -3  10   1        0.34        0.70      3.10 o 
  -2  10   1        1.02        2.42      3.17 o 
  -1  10   1       13.12       14.35      1.88 o 
   0  10   1        3.70        2.67      1.93 o 
   1  10   1        2.54        3.70      1.60 o 
   2  10   1        0.01        0.26      1.76 o 
   3  10   1       12.94       12.59      2.81 o 
  -2  11   1       17.51       25.10      6.82 o 
  -1  11   1        4.92        7.79      2.19 o 
   0  11   1        1.86        1.81      1.88 o 
   1  11   1        1.85        4.18      1.77 o 
   0 -12   2        0.05        0.87      2.19 o 
   1 -12   2        2.42        3.93      2.51 o 
   2 -12   2        1.65        3.40      2.88 o 
  -2 -11   2       22.84       23.64      3.18 o 
  -1 -11   2        4.13        3.31      1.86 o 
   0 -11   2        7.02        5.02      1.94 o 
   1 -11   2        8.25       10.62      2.56 o 
   2 -11   2        5.68        5.52      2.88 o 
   3 -11   2        3.33        2.31      3.85 o 
   4 -11   2        1.10       -0.45      3.11 o 
  -3 -10   2       11.36       11.77      2.35 o 
  -2 -10   2        0.07        1.67      1.70 o 
  -1 -10   2       17.42       15.64      1.95 o 
   0 -10   2      100.69       92.90      4.71 o 
   1 -10   2        0.71        0.53      2.29 o 
   2 -10   2        1.25        1.70      2.61 o 
   3 -10   2        0.03        2.81      3.64 o 
   4 -10   2        0.16        1.73      3.06 o 
   5 -10   2        5.33        8.62      3.15 o 
  -4  -9   2        1.20        3.33      1.73 o 
  -3  -9   2       10.53        8.76      1.79 o 
  -2  -9   2        0.10        0.08      1.60 o 
  -1  -9   2       73.89       73.50      5.66 o 
   0  -9   2        0.08        0.73      1.79 o 
   1  -9   2        0.33        1.85      2.25 o 
   2  -9   2        0.87       -0.15      2.23 o 
   3  -9   2        9.23        9.43      2.50 o 
   4  -9   2       10.88        7.36      3.63 o 
   5  -9   2        0.72        2.05      2.39 o 
  -5  -8   2        2.76        3.58      1.45 o 
  -4  -8   2        1.77        1.17      1.47 o 
  -3  -8   2       11.76       11.25      1.32 o 
  -2  -8   2        8.07       11.54      2.22 o 
  -1  -8   2        4.60        4.71      1.68 o 
   0  -8   2       51.18       49.52      1.94 o 
   1  -8   2      128.23      139.34      4.43 o 
   2  -8   2       89.61       86.92      4.55 o 
   3  -8   2       31.15       30.09      2.45 o 
   4  -8   2       37.98       36.89      2.55 o 
   5  -8   2        3.44        6.81      3.92 o 
   6  -8   2        1.80        3.97      2.32 o 
  -5  -7   2        7.25        6.94      1.51 o 
  -4  -7   2       37.71       38.13      2.15 o 
  -3  -7   2      329.36      327.30      2.45 o 
  -2  -7   2       33.79       33.62      1.59 o 
  -1  -7   2       85.45       76.49      2.98 o 
   0  -7   2      188.78      177.35      2.22 o 
   1  -7   2       15.72       17.82      2.40 o 
   2  -7   2       39.66       38.14      2.52 o 
   3  -7   2       86.20       86.87      2.52 o 
   4  -7   2       10.33       13.02      2.34 o 
   5  -7   2        7.51       11.95      1.92 o 
   6  -7   2        0.83        1.75      2.40 o 
  -6  -6   2        0.61        1.87      1.55 o 
  -5  -6   2        5.84        4.98      1.54 o 
  -4  -6   2       11.65       11.61      1.54 o 
  -3  -6   2      368.90      375.76      3.70 o 
  -2  -6   2      307.56      304.01      2.01 o 
  -1  -6   2      151.72      155.45      1.95 o 
   0  -6   2        7.33       13.64      1.80 o 
   1  -6   2      262.51      272.49     16.22 o 
   2  -6   2       22.29       28.13      2.25 o 
   3  -6   2       36.15       38.76      2.00 o 
   4  -6   2      122.93      132.55      2.27 o 
   5  -6   2       31.09       29.16      1.77 o 
   6  -6   2        3.46        5.01      1.88 o 
   7  -6   2        0.14        2.33      1.86 o 
  -6  -5   2        8.31       10.12      1.38 o 
  -5  -5   2       29.26       25.66      1.38 o 
  -4  -5   2       33.72       31.02      1.37 o 
  -3  -5   2        5.37        6.23      1.29 o 
  -2  -5   2        0.18        1.04      1.40 o 
  -1  -5   2        4.37        5.80      1.64 o 
   0  -5   2     1358.66     1366.17     16.65 o 
   1  -5   2        3.87        3.27      2.24 o 
   2  -5   2      337.00      311.07      3.66 o 
   3  -5   2       20.54       21.70      1.80 o 
   4  -5   2      102.81      106.68      1.96 o 
   5  -5   2       30.66       30.79      1.75 o 
   6  -5   2        0.49        0.97      1.54 o 
   7  -5   2        2.02        2.80      1.64 o 
  -6  -4   2        3.71        5.09      1.33 o 
  -5  -4   2       23.12       22.73      1.63 o 
  -4  -4   2        3.86        5.59      1.25 o 
  -3  -4   2        0.47        3.40      1.30 o 
  -2  -4   2       92.29       83.62      1.54 o 
  -1  -4   2       92.38       83.68      1.85 o 
   0  -4   2      242.04      231.81      3.86 o 
   1  -4   2       84.22       83.51      2.54 o 
   2  -4   2      273.40      291.37      3.32 o 
   3  -4   2      187.14      203.35      2.13 o 
   4  -4   2      132.03      131.53      2.14 o 
   5  -4   2        0.04        0.90      1.43 o 
   6  -4   2        7.61        7.59      1.45 o 
   7  -4   2        4.79        3.87      1.52 o 
  -7  -3   2        2.96        3.80      1.43 o 
  -6  -3   2       14.30       13.26      1.43 o 
  -5  -3   2       45.27       44.11      1.80 o 
  -4  -3   2        1.86        2.42      1.57 o 
  -3  -3   2       52.25       55.27      1.43 o 
  -2  -3   2        4.54        5.52      1.57 o 
  -1  -3   2       11.60       11.46      1.74 o 
   0  -3   2        2.16        3.78      2.53 o 
   1  -3   2      459.57      441.58      4.11 o 
   2  -3   2       39.13       34.01      1.90 o 
   3  -3   2      715.89      774.52      5.05 o 
   4  -3   2      117.89      112.03      2.01 o 
   5  -3   2      248.24      250.47      2.02 o 
   6  -3   2      136.80      141.71      2.60 o 
   7  -3   2       19.99       17.39      1.49 o 
  -7  -2   2        0.00        0.80      1.54 o 
  -6  -2   2       14.53       11.97      1.37 o 
  -5  -2   2       30.40       31.91      1.31 o 
  -4  -2   2        1.73        2.87      1.27 o 
  -3  -2   2        8.29        6.92      1.37 o 
  -2  -2   2      469.01      425.22      6.23 o 
  -1  -2   2      312.14      316.11      2.63 o 
   0  -2   2      106.60      101.56      2.86 o 
   1  -2   2       29.22       32.96      2.71 o 
   2  -2   2      394.69      396.44      2.63 o 
   3  -2   2        1.67        1.09      1.33 o 
   4  -2   2        9.33       12.40      1.32 o 
   5  -2   2       13.59       15.31      1.44 o 
   6  -2   2       85.34       80.80      1.53 o 
   7  -2   2        4.86        6.71      1.44 o 
  -7  -1   2        2.87        0.35      1.46 o 
  -6  -1   2        0.01        0.86      1.36 o 
  -5  -1   2        0.97        1.43      1.34 o 
  -4  -1   2       57.10       55.75      1.39 o 
  -3  -1   2       57.52       53.50      1.43 o 
  -2  -1   2       87.14       86.06      1.81 o 
  -1  -1   2     2910.02     2781.53     25.38 o 
   0  -1   2      325.97      343.07      4.10 o 
   1  -1   2     1669.96     1611.98     11.03 o 
   2  -1   2        8.26        6.59      1.60 o 
   3  -1   2        0.20        0.49      1.35 o 
   4  -1   2       17.68       16.01      1.28 o 
   5  -1   2       81.44       82.05      1.43 o 
   6  -1   2        7.48        9.09      1.39 o 
   7  -1   2        1.16        1.56      1.47 o 
  -7   0   2        6.19        6.11      1.50 o 
  -6   0   2       26.07       26.56      1.51 o 
  -5   0   2       64.00       62.93      1.87 o 
  -4   0   2        4.08        2.09      1.35 o 
  -3   0   2      507.04      522.73      6.44 o 
  -2   0   2      182.18      158.68      2.22 o 
  -1   0   2     3651.89     3362.31      8.67 o 
   0   0   2     1227.84     1159.88     95.85 o 
   1   0   2       74.34       64.18      2.62 o 
   2   0   2      291.95      282.64      2.28 o 
   3   0   2        0.30        0.26      1.28 o 
   4   0   2       45.53       43.83      1.37 o 
   5   0   2       36.96       35.91      1.33 o 
   6   0   2       19.72       18.69      1.35 o 
   7   0   2        0.21        1.05      1.43 o 
  -7   1   2        0.52        2.40      1.40 o 
  -6   1   2        1.42        2.46      1.40 o 
  -5   1   2      273.71      272.27      2.75 o 
  -4   1   2       62.46       61.31      1.58 o 
  -3   1   2       42.29       42.26      1.67 o 
  -2   1   2      627.82      632.73      3.59 o 
  -1   1   2     1666.49     1587.44     24.10 o 
   0   1   2       98.17       99.51      5.76 o 
   1   1   2     2511.78     2474.51     11.05 o 
   2   1   2        9.28        9.17      1.38 o 
   3   1   2       30.03       29.44      1.27 o 
   4   1   2        1.38        2.73      1.26 o 
   5   1   2       22.59       24.38      1.31 o 
   6   1   2        3.76        5.27      1.33 o 
   7   1   2       12.42       12.87      1.48 o 
  -7   2   2        1.08        1.96      1.48 o 
  -6   2   2        6.18        8.47      1.67 o 
  -5   2   2      161.09      153.32      1.76 o 
  -4   2   2       99.27      113.58      1.68 o 
  -3   2   2      107.67       92.51      1.83 o 
  -2   2   2       87.52       78.98      2.43 o 
  -1   2   2      313.48      289.53      3.26 o 
   0   2   2     1291.19     1164.79    100.00 o 
   1   2   2      142.39      147.04      2.52 o 
   2   2   2      185.15      171.18      1.70 o 
   3   2   2       51.76       62.29      1.42 o 
   4   2   2        0.04        1.45      1.20 o 
   5   2   2        4.26        3.80      1.33 o 
   6   2   2       31.51       35.66      1.37 o 
   7   2   2        5.97        2.44      1.47 o 
  -7   3   2        0.01        0.57      1.55 o 
  -6   3   2        6.52        4.24      1.51 o 
  -5   3   2        0.65       -0.53      1.59 o 
  -4   3   2        6.75        4.24      1.70 o 
  -3   3   2      280.97      337.04      2.76 o 
  -2   3   2     1073.05     1142.69     17.60 o 
  -1   3   2       17.11       21.25      1.99 o 
   0   3   2       35.65       29.25      2.06 o 
   1   3   2     1043.39     1129.51      4.23 o 
   2   3   2       67.68       78.14      2.89 o 
   3   3   2       35.72       30.04      1.27 o 
   4   3   2        0.10       -0.37      1.32 o 
   5   3   2        5.49        4.97      1.30 o 
   6   3   2        0.75        2.06      1.34 o 
  -7   4   2        1.01        0.79      1.61 o 
  -6   4   2        0.05        0.63      1.56 o 
  -5   4   2       10.58       10.12      1.71 o 
  -4   4   2        5.85        5.21      1.97 o 
  -3   4   2       25.74       25.24      1.91 o 
  -2   4   2       49.54       50.76      2.16 o 
  -1   4   2      400.86      384.59     12.82 o 
   0   4   2     1021.85      982.23     45.78 o 
   1   4   2      482.21      431.83      6.74 o 
   2   4   2        0.01        1.48      1.41 o 
   3   4   2       92.77       81.85      1.69 o 
   4   4   2       37.12       33.87      1.36 o 
   5   4   2        0.11        0.80      1.37 o 
   6   4   2        1.43        2.03      1.63 o 
  -7   5   2        3.64        6.64      2.06 o 
  -6   5   2        0.10        1.28      1.73 o 
  -5   5   2        0.39        2.32      1.76 o 
  -4   5   2       46.35       44.90      1.91 o 
  -3   5   2      111.89      117.22      2.16 o 
  -2   5   2       24.00       28.68      2.96 o 
  -1   5   2       35.17       31.63      1.87 o 
   0   5   2      140.91      148.66      2.71 o 
   1   5   2      422.88      444.82      2.97 o 
   2   5   2       18.89       14.17      1.42 o 
   3   5   2      595.43      615.96     11.06 o 
   4   5   2       51.63       50.75      2.66 o 
   5   5   2        3.67        4.51      1.47 o 
   6   5   2        0.26       -0.04      1.60 o 
  -6   6   2        1.14        3.08      1.82 o 
  -5   6   2        2.08        2.86      1.68 o 
  -4   6   2       70.00       73.46      2.62 o 
  -3   6   2       65.33       68.12      2.16 o 
  -2   6   2       10.17       13.78      2.91 o 
  -1   6   2        0.02        0.60      1.67 o 
   0   6   2       84.06       92.97      2.79 o 
   1   6   2      139.43      136.88      5.08 o 
   2   6   2      108.11      105.02      4.43 o 
   3   6   2      167.59      167.71      3.17 o 
   4   6   2       51.69       51.53      1.67 o 
   5   6   2        4.75        4.92      1.64 o 
  -6   7   2       12.25        9.85      2.11 o 
  -5   7   2        5.86        6.17      1.99 o 
  -4   7   2        5.73        6.26      1.83 o 
  -3   7   2      104.01      114.37      6.97 o 
  -2   7   2       69.09       66.51      3.54 o 
  -1   7   2        2.99        2.76      1.77 o 
   0   7   2        0.03        1.51      1.65 o 
   1   7   2      104.83      102.28      4.89 o 
   2   7   2      197.21      194.06      1.90 o 
   3   7   2       15.91       16.35      1.70 o 
   4   7   2        1.15        2.90      2.07 o 
   5   7   2        8.38       11.37      1.64 o 
  -6   8   2        0.36        1.95      2.12 o 
  -5   8   2        6.10        7.29      1.90 o 
  -4   8   2       40.79       38.35      7.08 o 
  -3   8   2       13.79       17.02      2.53 o 
  -2   8   2       12.03       12.17      2.35 o 
  -1   8   2        2.01        5.28      1.69 o 
   0   8   2        0.02        1.47      1.64 o 
   1   8   2        3.32        3.91      1.62 o 
   2   8   2       89.32       88.50      8.75 o 
   3   8   2       17.20       21.04      1.65 o 
   4   8   2        0.16        2.04      1.65 o 
  -5   9   2        3.71        4.92      2.44 o 
  -4   9   2        1.63       -0.64      2.46 o 
  -3   9   2        8.36        6.74      3.07 o 
  -2   9   2        1.23        1.40      3.28 o 
  -1   9   2       11.50       13.54      1.92 o 
   0   9   2       26.43       20.05      1.62 o 
   1   9   2       21.97       21.82      2.64 o 
   2   9   2        1.43        2.80      1.46 o 
   3   9   2       20.97       21.84      2.93 o 
  -4  10   2       27.41       16.30      3.91 o 
  -3  10   2        7.68        6.80      3.75 o 
  -2  10   2        1.60        2.35      3.66 o 
  -1  10   2        0.26       -1.59      2.02 o 
   0  10   2        3.00        1.82      1.70 o 
   1  10   2       20.57       18.13      2.28 o 
   2  10   2        3.03        5.14      1.66 o 
  -2  11   2        0.65        0.38      3.55 o 
  -1  11   2        9.11       10.38      1.91 o 
   0  11   2        0.87        3.64      1.93 o 
   1  11   2        0.62        3.33      1.84 o 
   0 -12   3        9.42        9.27      2.09 o 
   1 -12   3        0.43        1.99      2.49 o 
   2 -12   3        6.96       10.26      3.07 o 
  -2 -11   3        5.71        7.32      1.97 o 
  -1 -11   3        0.04        0.16      1.87 o 
   0 -11   3        3.61        4.84      1.97 o 
   1 -11   3        0.48        1.31      2.34 o 
   2 -11   3        2.36        2.47      2.75 o 
   3 -11   3        4.60        3.36      2.70 o 
   4 -11   3        0.06       -2.05      3.78 o 
  -3 -10   3        0.96        3.09      1.70 o 
  -2 -10   3       22.25       21.91      2.08 o 
  -1 -10   3        1.07        0.80      1.65 o 
   0 -10   3        5.88        5.10      1.87 o 
   1 -10   3        5.55        4.86      2.29 o 
   2 -10   3       12.37        9.56      2.47 o 
   3 -10   3        0.99        2.24      2.51 o 
   4 -10   3        0.96        6.01      3.73 o 
   5 -10   3        0.97       -1.65      3.78 o 
  -4  -9   3        0.34       -0.51      1.54 o 
  -3  -9   3        1.03        3.08      1.65 o 
  -2  -9   3        1.19        2.90      1.60 o 
  -1  -9   3        0.53        1.02      1.70 o 
   0  -9   3       13.12       15.80      1.91 o 
   1  -9   3        6.75        8.19      2.28 o 
   2  -9   3       14.87       16.58      2.16 o 
   3  -9   3      175.10      168.79      8.27 o 
   4  -9   3       23.23       22.97      3.19 o 
   5  -9   3        1.88        1.57      2.44 o 
  -5  -8   3        6.27        5.61      1.52 o 
  -4  -8   3        8.19       11.16      1.48 o 
  -3  -8   3        9.53       11.52      1.53 o 
  -2  -8   3        8.63       12.50      1.45 o 
  -1  -8   3        4.01        4.71      1.75 o 
   0  -8   3       19.15       21.89      2.12 o 
   1  -8   3      133.63      144.69      3.55 o 
   2  -8   3       50.45       47.09      3.91 o 
   3  -8   3        0.78       -1.10      2.32 o 
   4  -8   3       80.17       85.01      2.91 o 
   5  -8   3        0.07        1.94      2.30 o 
   6  -8   3        2.68        5.47      2.26 o 
  -5  -7   3       11.92       13.04      1.39 o 
  -4  -7   3       34.00       30.38      1.42 o 
  -3  -7   3       26.39       26.56      1.40 o 
  -2  -7   3      297.63      298.02      2.81 o 
  -1  -7   3      105.25      101.14      2.99 o 
   0  -7   3       30.69       25.81      2.20 o 
   1  -7   3      182.05      171.15      6.90 o 
   2  -7   3      158.64      157.13      4.62 o 
   3  -7   3       29.16       30.65      2.01 o 
   4  -7   3      165.12      167.62      2.29 o 
   5  -7   3       13.74       15.05      2.50 o 
   6  -7   3        8.88        7.60      2.27 o 
  -6  -6   3        0.19        3.42      1.57 o 
  -5  -6   3        3.69        1.92      1.37 o 
  -4  -6   3       33.55       31.65      1.34 o 
  -3  -6   3      616.84      591.13      4.02 o 
  -2  -6   3      271.24      272.49      1.96 o 
  -1  -6   3      273.56      275.18      2.80 o 
   0  -6   3      173.27      180.59      2.28 o 
   1  -6   3       58.58       54.20      4.27 o 
   2  -6   3       51.05       61.10      2.12 o 
   3  -6   3        2.50        3.02      1.70 o 
   4  -6   3       29.77       30.63      2.24 o 
   5  -6   3        4.29        5.14      1.50 o 
   6  -6   3        0.57        1.21      1.69 o 
   7  -6   3        0.00        1.25      2.32 o 
  -6  -5   3        1.29        4.06      1.42 o 
  -5  -5   3        1.79        4.09      1.28 o 
  -4  -5   3        5.53        5.29      1.52 o 
  -3  -5   3       19.28       18.03      1.40 o 
  -2  -5   3        5.28        8.01      1.40 o 
  -1  -5   3      257.12      289.28      2.33 o 
   0  -5   3      970.00     1006.51     11.10 o 
   1  -5   3      151.95      154.33      5.20 o 
   2  -5   3      109.49      105.90      2.06 o 
   3  -5   3        1.05        1.20      1.94 o 
   4  -5   3       57.31       54.00      1.65 o 
   5  -5   3        8.02        8.11      1.66 o 
   6  -5   3        8.02        8.17      1.51 o 
   7  -5   3        1.13        1.54      1.63 o 
  -6  -4   3        0.69        2.19      1.61 o 
  -5  -4   3        9.58       10.23      1.86 o 
  -4  -4   3       29.68       29.54      1.46 o 
  -3  -4   3       20.56       16.55      1.41 o 
  -2  -4   3        0.96        2.23      1.48 o 
  -1  -4   3      233.40      234.02      2.76 o 
   0  -4   3      195.55      199.85      2.27 o 
   1  -4   3      132.58      112.61      2.44 o 
   2  -4   3      385.65      425.45      3.47 o 
   3  -4   3        1.39        1.50      1.43 o 
   4  -4   3       23.38       19.71      1.66 o 
   5  -4   3      100.43      103.00      1.87 o 
   6  -4   3       20.63       19.76      1.53 o 
   7  -4   3        3.04        3.80      1.60 o 
  -7  -3   3        1.90        4.06      2.04 o 
  -6  -3   3        1.40        1.13      1.30 o 
  -5  -3   3       10.59       10.34      1.35 o 
  -4  -3   3        3.54        4.43      1.33 o 
  -3  -3   3        5.41        6.67      1.70 o 
  -2  -3   3        5.44        4.39      1.43 o 
  -1  -3   3      335.25      323.63      2.46 o 
   0  -3   3      232.83      241.55      5.16 o 
   1  -3   3      690.79      675.61      4.68 o 
   2  -3   3      170.85      163.76      2.41 o 
   3  -3   3      174.00      163.85      1.87 o 
   4  -3   3        5.55        7.29      1.33 o 
   5  -3   3        7.37        8.44      1.28 o 
   6  -3   3        9.64       10.53      1.48 o 
   7  -3   3        4.71        8.59      1.59 o 
  -7  -2   3        0.23        0.09      1.62 o 
  -6  -2   3        1.53        2.16      1.29 o 
  -5  -2   3        5.50        5.15      1.36 o 
  -4  -2   3       41.10       42.03      1.34 o 
  -3  -2   3       13.22       16.55      1.46 o 
  -2  -2   3      665.64      633.03      4.40 o 
  -1  -2   3       60.73       59.79      2.25 o 
   0  -2   3      109.20      108.95      3.17 o 
   1  -2   3      341.38      327.58      3.89 o 
   2  -2   3      431.88      381.24      4.89 o 
   3  -2   3       30.59       32.11      1.46 o 
   4  -2   3       80.73       66.60      1.46 o 
   5  -2   3       85.67       93.14      1.51 o 
   6  -2   3       43.23       43.41      1.45 o 
   7  -2   3        0.16        1.27      1.48 o 
  -7  -1   3       12.67       14.43      1.47 o 
  -6  -1   3        0.35        2.46      1.30 o 
  -5  -1   3        3.27        4.47      1.33 o 
  -4  -1   3        7.25       10.36      1.55 o 
  -3  -1   3      304.81      310.60      4.57 o 
  -2  -1   3      111.26      100.32      1.81 o 
  -1  -1   3      813.29      791.96      5.60 o 
   0  -1   3      877.31      811.93     47.71 o 
   1  -1   3     9814.06     8814.56    100.55 o 
   2  -1   3        2.99        5.88      1.70 o 
   3  -1   3       13.87       17.38      1.30 o 
   4  -1   3        5.23        6.96      1.29 o 
   5  -1   3      115.98      121.58      1.88 o 
   6  -1   3       70.19       73.91      1.57 o 
   7  -1   3        6.64        5.07      1.42 o 
  -7   0   3        2.51        3.98      1.67 o 
  -6   0   3        4.26        6.59      1.42 o 
  -5   0   3        2.60        4.48      1.32 o 
  -4   0   3        3.02        2.37      1.38 o 
  -3   0   3       13.02       17.03      1.48 o 
  -2   0   3      353.03      353.41      2.38 o 
  -1   0   3     3821.48     3514.45     52.82 o 
   0   0   3      123.23      116.85      7.80 o 
   1   0   3        1.03        1.03      2.52 o 
   2   0   3      126.81      121.17      1.87 o 
   3   0   3      212.76      204.71      2.28 o 
   4   0   3       44.40       47.78      1.36 o 
   5   0   3      185.78      202.48      1.67 o 
   6   0   3        0.99        2.58      1.25 o 
   7   0   3        0.20        1.99      1.42 o 
  -7   1   3       15.76       16.31      1.61 o 
  -6   1   3       30.22       29.11      1.46 o 
  -5   1   3      220.95      208.38      2.75 o 
  -4   1   3      193.72      167.95      2.78 o 
  -3   1   3      788.93      833.01      3.26 o 
  -2   1   3       26.43       21.67      1.93 o 
  -1   1   3      745.39      724.56      9.27 o 
   0   1   3      124.94      133.82      6.72 o 
   1   1   3       67.60       69.61      2.51 o 
   2   1   3      163.39      163.29      2.05 o 
   3   1   3        0.26        0.59      1.20 o 
   4   1   3       97.91       97.73      1.52 o 
   5   1   3        2.14        3.05      1.37 o 
   6   1   3       14.93       18.64      1.98 o 
   7   1   3       37.30       32.13      1.52 o 
  -7   2   3        2.30        2.17      1.60 o 
  -6   2   3      117.65      120.18      1.71 o 
  -5   2   3      102.73      107.18      1.63 o 
  -4   2   3        0.87        3.09      1.48 o 
  -3   2   3      606.63      651.27      5.81 o 
  -2   2   3      218.03      248.74      4.05 o 
  -1   2   3     1540.06     1482.71     27.57 o 
   0   2   3       28.56       31.05      2.35 o 
   1   2   3      634.94      621.82     10.62 o 
   2   2   3      137.93      119.69      1.77 o 
   3   2   3        7.90       10.78      1.67 o 
   4   2   3       36.88       34.92      1.31 o 
   5   2   3       41.32       43.53      1.35 o 
   6   2   3        6.52        5.42      1.37 o 
   7   2   3        0.87        2.38      1.64 o 
  -7   3   3        2.97        2.97      1.57 o 
  -6   3   3        1.43        3.52      1.50 o 
  -5   3   3        0.00        1.83      1.60 o 
  -4   3   3       90.53       86.76      2.45 o 
  -3   3   3      500.66      548.89      3.23 o 
  -2   3   3      582.59      584.78      4.16 o 
  -1   3   3      129.66      108.58      2.67 o 
   0   3   3      468.83      452.11     24.67 o 
   1   3   3      154.11      148.78      1.94 o 
   2   3   3       80.24       87.24      1.61 o 
   3   3   3       43.66       39.94      1.46 o 
   4   3   3       25.88       24.58      1.53 o 
   5   3   3       90.85       87.24      2.25 o 
   6   3   3        0.54        3.17      1.85 o 
  -7   4   3        0.04       -1.18      1.76 o 
  -6   4   3        1.53        1.13      1.69 o 
  -5   4   3       20.18       19.39      1.64 o 
  -4   4   3       13.76       15.62      1.60 o 
  -3   4   3       36.91       37.91      2.00 o 
  -2   4   3      687.89      662.69     11.85 o 
  -1   4   3      354.95      340.01     10.53 o 
   0   4   3     1026.88      992.84     57.05 o 
   1   4   3      337.33      373.23      4.13 o 
   2   4   3       39.18       40.93      2.03 o 
   3   4   3       78.14       77.83      2.03 o 
   4   4   3        2.64        2.26      1.44 o 
   5   4   3        0.09        1.98      1.54 o 
   6   4   3        2.79        1.41      1.73 o 
  -7   5   3        2.52        3.81      1.61 o 
  -6   5   3        0.62        0.45      2.29 o 
  -5   5   3       13.82       17.23      2.43 o 
  -4   5   3        0.03        2.67      2.34 o 
  -3   5   3        1.36        2.06      1.94 o 
  -2   5   3      193.50      214.67     11.15 o 
  -1   5   3       20.52       25.22      1.74 o 
   0   5   3      388.97      427.76     20.95 o 
   1   5   3      288.50      293.76      2.14 o 
   2   5   3        2.70        2.84      1.48 o 
   3   5   3       65.41       65.31      1.55 o 
   4   5   3       60.98       66.03      1.64 o 
   5   5   3        3.12        2.51      2.03 o 
   6   5   3        3.94        7.44      1.64 o 
  -6   6   3        0.02        3.58      2.48 o 
  -5   6   3        2.68        3.84      1.68 o 
  -4   6   3        4.98        6.81      2.05 o 
  -3   6   3      204.71      199.97      4.11 o 
  -2   6   3       81.53       80.23      4.02 o 
  -1   6   3       29.43       26.82      1.90 o 
   0   6   3       84.80       86.00      2.59 o 
   1   6   3        5.95        7.45      1.54 o 
   2   6   3      214.13      207.80      3.35 o 
   3   6   3      377.27      372.52      5.70 o 
   4   6   3        3.16        5.86      1.72 o 
   5   6   3        1.92        3.60      2.00 o 
  -6   7   3        0.24        1.02      1.79 o 
  -5   7   3        0.02        0.36      1.82 o 
  -4   7   3        2.97        3.62      2.30 o 
  -3   7   3        1.46        2.06      2.41 o 
  -2   7   3      196.15      186.71     16.16 o 
  -1   7   3      346.68      378.30      6.17 o 
   0   7   3        3.21        5.95      1.67 o 
   1   7   3       39.62       39.69      2.33 o 
   2   7   3      171.30      161.93      4.12 o 
   3   7   3        1.54        3.52      1.58 o 
   4   7   3        3.70        3.72      1.61 o 
   5   7   3        0.45        0.61      1.72 o 
  -6   8   3        4.23        7.09      2.01 o 
  -5   8   3        0.62        3.42      2.04 o 
  -4   8   3       12.26       14.87      3.08 o 
  -3   8   3       23.69       17.38      5.57 o 
  -2   8   3       33.59       33.82      2.57 o 
  -1   8   3        9.77       10.93      1.67 o 
   0   8   3       22.48       21.02      1.74 o 
   1   8   3      284.51      251.62     14.18 o 
   2   8   3      210.10      192.64     16.47 o 
   3   8   3        3.96        1.74      1.75 o 
   4   8   3        7.58       12.77      1.70 o 
  -5   9   3        2.30        4.22      2.46 o 
  -4   9   3        5.74        6.80      2.49 o 
  -3   9   3        2.51        1.66      2.98 o 
  -2   9   3        6.98        8.63      2.77 o 
  -1   9   3        8.97       10.92      1.69 o 
   0   9   3       24.89       24.46      2.94 o 
   1   9   3        7.16        4.98      2.12 o 
   2   9   3       76.37       79.23     10.54 o 
   3   9   3        3.15        4.96      1.51 o 
  -4  10   3        8.67       11.11      3.39 o 
  -3  10   3        0.01        5.24      3.06 o 
  -2  10   3        0.93        0.93      3.48 o 
  -1  10   3        8.99       10.02      2.02 o 
   0  10   3        5.14        6.50      1.67 o 
   1  10   3        6.72        7.91      1.78 o 
   2  10   3       19.90       24.49      4.94 o 
  -2  11   3        2.03        1.50      5.94 o 
  -1  11   3        0.24        0.99      2.27 o 
   0  11   3        5.52        5.25      2.10 o 
   1  11   3        0.55        2.58      1.63 o 
  -1 -12   4        2.77        1.71      1.90 o 
   0 -12   4        0.20       -0.48      2.54 o 
   1 -12   4        0.70        0.37      2.50 o 
   2 -12   4        0.98        1.21      2.86 o 
   3 -12   4        1.46        1.35      3.74 o 
  -2 -11   4        3.58        3.92      1.78 o 
  -1 -11   4        3.42        2.74      2.11 o 
   0 -11   4        8.45       10.79      2.39 o 
   1 -11   4        2.24        2.43      2.34 o 
   2 -11   4        0.15       -0.10      2.71 o 
   3 -11   4        0.00        1.01      2.47 o 
   4 -11   4        6.60        2.77      4.01 o 
  -3 -10   4        0.04        1.08      1.73 o 
  -2 -10   4        0.86        3.50      1.57 o 
  -1 -10   4        7.73        8.73      1.75 o 
   0 -10   4      137.33      125.77      2.87 o 
   1 -10   4       43.46       41.80      2.43 o 
   2 -10   4        0.81        1.76      2.39 o 
   3 -10   4       19.71       17.87      3.11 o 
   4 -10   4        0.72        0.22      3.76 o 
   5 -10   4        2.60        4.77      3.24 o 
  -4  -9   4        2.01        3.88      1.49 o 
  -3  -9   4        3.67        3.28      1.50 o 
  -2  -9   4        6.71        8.32      1.48 o 
  -1  -9   4        1.82        2.95      1.69 o 
   0  -9   4       18.84       17.55      1.88 o 
   1  -9   4        0.32        0.90      2.28 o 
   2  -9   4       52.62       52.95      4.38 o 
   3  -9   4      106.22      102.11      7.38 o 
   4  -9   4       65.68       68.37      2.64 o 
   5  -9   4        1.44        2.85      2.40 o 
  -5  -8   4       12.29       15.59      1.69 o 
  -4  -8   4       22.94       24.08      1.51 o 
  -3  -8   4       54.01       51.20      1.50 o 
  -2  -8   4       34.75       40.61      2.11 o 
  -1  -8   4       20.20       22.91      1.56 o 
   0  -8   4       35.13       30.98      1.83 o 
   1  -8   4       53.10       49.92      2.56 o 
   2  -8   4       16.38       13.16      2.10 o 
   3  -8   4      219.32      223.98      3.12 o 
   4  -8   4        4.05        5.65      1.97 o 
   5  -8   4       40.85       39.94      2.26 o 
   6  -8   4        0.00       -0.68      2.27 o 
  -5  -7   4        2.43        4.25      1.52 o 
  -4  -7   4        0.00        0.28      1.47 o 
  -3  -7   4        0.90       -1.01      1.37 o 
  -2  -7   4      204.83      198.66      1.88 o 
  -1  -7   4       11.32       13.28      1.66 o 
   0  -7   4       54.77       54.00      1.87 o 
   1  -7   4        4.75        8.22      2.45 o 
   2  -7   4       11.10       14.41      2.12 o 
   3  -7   4       23.67       22.81      1.93 o 
   4  -7   4        3.14        3.01      2.14 o 
   5  -7   4        1.43        1.41      2.17 o 
   6  -7   4       14.87       14.39      2.39 o 
  -6  -6   4       11.73       14.07      1.51 o 
  -5  -6   4       44.56       44.54      1.39 o 
  -4  -6   4      188.43      183.32      3.71 o 
  -3  -6   4       99.51       94.23      1.61 o 
  -2  -6   4       75.24       73.81      1.59 o 
  -1  -6   4        0.07        0.91      1.53 o 
   0  -6   4       65.37       78.29      2.02 o 
   1  -6   4      176.84      181.54      9.50 o 
   2  -6   4       12.98       10.80      1.84 o 
   3  -6   4       49.24       51.41      2.20 o 
   4  -6   4        0.28        1.93      1.93 o 
   5  -6   4       26.40       27.13      1.97 o 
   6  -6   4        0.04        0.69      2.05 o 
   7  -6   4        0.75        1.59      2.05 o 
  -6  -5   4       13.01       13.89      1.48 o 
  -5  -5   4        1.23        0.82      1.28 o 
  -4  -5   4        9.09       11.17      1.68 o 
  -3  -5   4        0.51        2.26      1.53 o 
  -2  -5   4       64.45       67.30      1.68 o 
  -1  -5   4      109.20      107.85      2.30 o 
   0  -5   4        0.43        0.41      1.67 o 
   1  -5   4        6.12        8.11      1.93 o 
   2  -5   4       89.07       81.33      2.24 o 
   3  -5   4        0.22        1.17      1.82 o 
   4  -5   4       23.07       23.13      1.78 o 
   5  -5   4       81.29       78.86      2.04 o 
   6  -5   4        1.74        3.18      1.77 o 
   7  -5   4        0.09       -0.39      1.98 o 
  -6  -4   4       11.21       10.57      1.49 o 
  -5  -4   4       11.33        8.37      1.28 o 
  -4  -4   4      148.14      134.94      1.50 o 
  -3  -4   4        0.23        1.00      1.53 o 
  -2  -4   4      215.21      232.05      2.41 o 
  -1  -4   4        7.42       11.32      1.68 o 
   0  -4   4       19.56       20.72      2.10 o 
   1  -4   4      223.53      255.37      3.23 o 
   2  -4   4      597.05      627.66      3.32 o 
   3  -4   4        2.44        3.80      1.66 o 
   4  -4   4        0.37        1.70      1.67 o 
   5  -4   4       18.34       21.17      1.68 o 
   6  -4   4        0.02        0.83      1.82 o 
   7  -4   4        0.68        5.12      1.83 o 
  -7  -3   4        0.57        3.32      1.43 o 
  -6  -3   4        1.42        3.71      1.36 o 
  -5  -3   4       62.27       59.28      1.44 o 
  -4  -3   4       62.50       61.99      1.49 o 
  -3  -3   4       15.91       20.65      1.40 o 
  -2  -3   4        1.45        1.97      1.54 o 
  -1  -3   4      832.73      794.33      6.77 o 
   0  -3   4      895.74      857.71     14.91 o 
   1  -3   4      633.06      642.75      4.01 o 
   2  -3   4     1170.45     1178.93     15.74 o 
   3  -3   4       27.25       31.58      1.86 o 
   4  -3   4        6.15        3.02      1.29 o 
   5  -3   4       97.55       91.45      2.00 o 
   6  -3   4       10.82       13.50      1.43 o 
   7  -3   4       36.03       35.52      1.89 o 
  -7  -2   4        0.46        3.20      1.57 o 
  -6  -2   4        0.67        3.18      1.41 o 
  -5  -2   4        0.00        1.91      1.43 o 
  -4  -2   4       12.50       14.28      1.60 o 
  -3  -2   4      380.44      364.92      4.52 o 
  -2  -2   4      767.49      752.64      5.94 o 
  -1  -2   4       73.45       65.66      2.12 o 
   0  -2   4       22.23       22.89      2.48 o 
   1  -2   4      935.82      952.05      7.43 o 
   2  -2   4        3.38        7.57      2.22 o 
   3  -2   4       22.23       17.13      1.44 o 
   4  -2   4       60.56       56.11      1.43 o 
   5  -2   4       44.47       44.70      1.35 o 
   6  -2   4        7.67        7.25      1.34 o 
   7  -2   4        6.74        7.42      1.86 o 
  -7  -1   4        0.46        2.83      1.46 o 
  -6  -1   4       48.92       46.43      1.46 o 
  -5  -1   4       17.48       17.18      1.38 o 
  -4  -1   4      121.34      122.79      1.71 o 
  -3  -1   4      289.19      250.74      4.01 o 
  -2  -1   4        2.22        4.37      1.69 o 
  -1  -1   4     3817.37     3501.92     33.08 o 
   0  -1   4     8728.14     7716.28    684.90 o 
   1  -1   4    11754.47    10462.19    102.05 o 
   2  -1   4      979.84      968.86      6.90 o 
   3  -1   4       56.94       64.11      1.63 o 
   4  -1   4      208.66      199.26      2.29 o 
   5  -1   4       27.49       28.50      1.38 o 
   6  -1   4        9.70       10.74      1.52 o 
   7  -1   4        0.53        1.40      1.56 o 
  -7   0   4        5.10        4.14      1.43 o 
  -6   0   4       46.25       49.67      1.77 o 
  -5   0   4       23.50       28.10      1.46 o 
  -4   0   4        3.24        2.86      1.43 o 
  -3   0   4      162.31      155.17      1.79 o 
  -2   0   4        0.02        1.81      1.70 o 
  -1   0   4      390.12      360.41      5.17 o 
   0   0   4     1484.74     1310.67    175.35 o 
   1   0   4       12.78       15.52      2.53 o 
   2   0   4       15.53       15.43      1.51 o 
   3   0   4      628.82      650.20      2.62 o 
   4   0   4       61.27       62.48      1.45 o 
   5   0   4      150.55      146.47      1.79 o 
   6   0   4        6.95        6.64      2.13 o 
   7   0   4       12.22       10.29      1.72 o 
  -7   1   4        0.48        0.75      1.50 o 
  -6   1   4        0.28       -0.11      1.39 o 
  -5   1   4      202.61      213.27      3.69 o 
  -4   1   4       60.90       64.49      1.62 o 
  -3   1   4       20.92       28.47      1.61 o 
  -2   1   4       38.73       35.92      1.66 o 
  -1   1   4        4.11        5.15      1.73 o 
   0   1   4      364.17      315.74     21.10 o 
   1   1   4      201.98      221.16      2.84 o 
   2   1   4      165.01      170.55      1.95 o 
   3   1   4      490.03      489.63      3.88 o 
   4   1   4       47.15       48.38      1.48 o 
   5   1   4      112.81      115.62      2.33 o 
   6   1   4       11.39        9.21      1.60 o 
   7   1   4        0.66        2.55      1.71 o 
  -7   2   4        0.69        0.87      1.53 o 
  -6   2   4      174.13      160.90      4.00 o 
  -5   2   4       15.03       16.92      1.72 o 
  -4   2   4        3.49        3.23      1.50 o 
  -3   2   4        2.92        2.60      1.45 o 
  -2   2   4       84.41       94.31      1.77 o 
  -1   2   4      500.95      473.02      9.38 o 
   0   2   4       20.70       17.74      2.07 o 
   1   2   4      245.19      234.64      2.68 o 
   2   2   4      152.39      177.54      1.91 o 
   3   2   4      355.05      345.22      4.27 o 
   4   2   4       39.89       45.66      1.56 o 
   5   2   4       15.03       18.92      1.44 o 
   6   2   4       71.77       71.72      1.75 o 
  -7   3   4        5.80        7.08      1.62 o 
  -6   3   4        5.10        5.17      1.52 o 
  -5   3   4        6.02        6.64      2.01 o 
  -4   3   4        0.14        1.37      1.45 o 
  -3   3   4       23.76       25.58      1.61 o 
  -2   3   4       13.68       13.94      1.71 o 
  -1   3   4      394.43      378.24     10.13 o 
   0   3   4        6.60        6.71      1.76 o 
   1   3   4       29.00       29.75      2.02 o 
   2   3   4       51.22       55.43      1.51 o 
   3   3   4       20.87       18.13      1.42 o 
   4   3   4       68.59       62.88      3.72 o 
   5   3   4        0.79        0.06      1.50 o 
   6   3   4        7.07        7.56      1.60 o 
  -7   4   4        2.84        4.64      1.49 o 
  -6   4   4        7.52        8.51      1.42 o 
  -5   4   4       15.63       21.64      1.59 o 
  -4   4   4       17.73       18.20      1.63 o 
  -3   4   4       26.46       24.53      2.06 o 
  -2   4   4        6.46        8.54      2.08 o 
  -1   4   4      148.75      165.94      4.36 o 
   0   4   4        4.75        6.04      1.76 o 
   1   4   4       29.09       28.40      1.60 o 
   2   4   4        8.77        9.24      1.50 o 
   3   4   4       42.48       42.03      1.89 o 
   4   4   4      122.22      116.05      2.50 o 
   5   4   4       27.19       29.62      2.19 o 
   6   4   4       13.62       13.07      1.79 o 
  -7   5   4        0.44        2.28      1.71 o 
  -6   5   4        1.55        1.99      1.68 o 
  -5   5   4        8.94       10.77      1.69 o 
  -4   5   4        4.85        5.99      1.70 o 
  -3   5   4       22.32       19.49      2.02 o 
  -2   5   4       51.21       50.68      2.46 o 
  -1   5   4      429.81      417.07     13.90 o 
   0   5   4        4.96        7.41      1.80 o 
   1   5   4        0.09        0.93      1.45 o 
   2   5   4       62.40       65.23      1.61 o 
   3   5   4       77.42       77.61      1.74 o 
   4   5   4        1.67        1.87      1.61 o 
   5   5   4        1.19        1.34      1.62 o 
  -6   6   4        0.99        3.66      1.85 o 
  -5   6   4       11.49       11.40      1.98 o 
  -4   6   4       80.61       79.46      2.14 o 
  -3   6   4        1.94        3.51      2.35 o 
  -2   6   4      253.39      241.94      6.84 o 
  -1   6   4      758.37      769.21     14.20 o 
   0   6   4       55.06       58.48      2.90 o 
   1   6   4      129.27      126.33      5.93 o 
   2   6   4      285.72      288.45      3.88 o 
   3   6   4       10.56       13.05      1.67 o 
   4   6   4        4.54        3.61      1.56 o 
   5   6   4        8.18       10.90      1.77 o 
  -6   7   4        3.13        2.22      1.82 o 
  -5   7   4        0.02        3.54      1.85 o 
  -4   7   4        0.58        0.71      2.74 o 
  -3   7   4        0.37        7.94      6.68 o 
  -2   7   4      303.87      300.57     11.69 o 
  -1   7   4      151.19      146.55      3.12 o 
   0   7   4        3.64        4.37      1.57 o 
   1   7   4        0.07        1.64      1.54 o 
   2   7   4      191.70      186.14      1.86 o 
   3   7   4       10.30        8.96      1.60 o 
   4   7   4        1.31        2.30      1.71 o 
  -5   8   4        1.07        1.37      2.87 o 
  -4   8   4       11.21        8.60      2.61 o 
  -3   8   4        1.10        2.22      2.35 o 
  -2   8   4        0.75        2.61      1.94 o 
  -1   8   4        1.20        1.62      1.60 o 
   0   8   4       46.61       46.54      3.32 o 
   1   8   4      150.76      140.48     11.45 o 
   2   8   4        2.87        3.58      1.44 o 
   3   8   4        1.22        0.64      1.61 o 
   4   8   4        4.41       -0.30      2.07 o 
  -5   9   4        0.76        3.64      2.46 o 
  -4   9   4        1.85        3.61      2.47 o 
  -3   9   4        2.87        4.48      2.53 o 
  -2   9   4       19.42       20.85      3.62 o 
  -1   9   4        1.05        1.03      1.61 o 
   0   9   4       20.34       24.41      2.39 o 
   1   9   4        1.29        0.51      1.47 o 
   2   9   4        7.62       12.32      2.67 o 
   3   9   4        2.36        7.88      1.53 o 
  -4  10   4        0.03        1.15      2.67 o 
  -3  10   4        0.04        3.72      3.03 o 
  -2  10   4        0.13        0.23      5.39 o 
  -1  10   4        0.28        1.24      1.79 o 
   0  10   4        0.15        2.30      1.57 o 
   1  10   4        0.28       -0.17      1.61 o 
   2  10   4       16.42       12.88      3.41 o 
  -2  11   4        0.35       -0.44      4.26 o 
  -1  11   4        4.67        5.44      2.14 o 
   0  11   4        1.30        1.54      1.82 o 
  -1 -12   5       23.81       23.85      2.95 o 
   0 -12   5        0.32        3.25      3.40 o 
   1 -12   5        0.77        3.54      2.48 o 
   2 -12   5        2.58        2.82      2.49 o 
   3 -12   5        0.84        0.86      3.32 o 
  -2 -11   5        3.73        6.85      2.07 o 
  -1 -11   5        0.17       -1.46      1.93 o 
   0 -11   5       12.79       14.22      2.12 o 
   1 -11   5        8.30        6.38      2.42 o 
   2 -11   5        0.51        1.26      2.49 o 
   3 -11   5        1.92        0.68      2.87 o 
   4 -11   5        0.68       -0.56      3.89 o 
  -3 -10   5        1.63        4.00      1.65 o 
  -2 -10   5       15.87       13.00      2.24 o 
  -1 -10   5        7.44        5.75      2.05 o 
   0 -10   5       72.07       75.53      2.59 o 
   1 -10   5       20.52       19.86      2.69 o 
   2 -10   5        1.48        2.44      2.26 o 
   3 -10   5       14.93       13.13      3.05 o 
   4 -10   5        2.66        4.02      2.52 o 
   5 -10   5        3.76        3.29      3.16 o 
  -4  -9   5        2.71        3.65      1.47 o 
  -3  -9   5        1.08        2.90      1.58 o 
  -2  -9   5       23.94       21.86      1.46 o 
  -1  -9   5       36.50       33.11      1.58 o 
   0  -9   5       38.04       34.67      2.14 o 
   1  -9   5        1.84        1.82      2.18 o 
   2  -9   5      127.43      126.51     11.78 o 
   3  -9   5        4.71        4.83      2.11 o 
   4  -9   5       38.51       35.98      2.10 o 
   5  -9   5        0.33        1.30      2.24 o 
  -5  -8   5        5.39        6.35      1.46 o 
  -4  -8   5        3.46        5.85      1.56 o 
  -3  -8   5        1.51        2.71      1.52 o 
  -2  -8   5       77.88       77.38      1.66 o 
  -1  -8   5       34.55       31.95      1.70 o 
   0  -8   5       86.68       88.01      2.56 o 
   1  -8   5      260.53      250.77      7.95 o 
   2  -8   5      181.66      192.58     11.80 o 
   3  -8   5      145.71      151.92      4.77 o 
   4  -8   5        2.90        4.52      1.83 o 
   5  -8   5       15.68       16.85      1.86 o 
   6  -8   5        6.30        7.78      2.50 o 
  -5  -7   5        2.97        4.07      1.36 o 
  -4  -7   5       27.72       24.27      1.43 o 
  -3  -7   5       12.25       13.03      1.46 o 
  -2  -7   5        8.42        7.44      1.57 o 
  -1  -7   5       75.37       71.01      2.56 o 
   0  -7   5      109.85      108.75      2.55 o 
   1  -7   5       83.49       77.94      2.59 o 
   2  -7   5       68.15       65.00      2.45 o 
   3  -7   5        8.49        9.90      1.68 o 
   4  -7   5        3.49        5.29      1.97 o 
   5  -7   5        0.99       -0.04      2.02 o 
   6  -7   5        0.01        1.67      2.13 o 
  -6  -6   5        9.43       11.56      1.45 o 
  -5  -6   5       10.43       13.08      1.41 o 
  -4  -6   5       39.85       34.95      1.35 o 
  -3  -6   5       77.25       75.69      2.27 o 
  -2  -6   5       80.27       71.87      2.24 o 
  -1  -6   5        5.97        7.82      1.65 o 
   0  -6   5        9.67        6.70      1.89 o 
   1  -6   5      148.25      165.76      6.17 o 
   2  -6   5       26.01       28.91      1.85 o 
   3  -6   5        9.45       11.61      1.85 o 
   4  -6   5        0.13        2.00      1.72 o 
   5  -6   5        3.71        4.50      1.85 o 
   6  -6   5        0.02       -0.30      1.77 o 
  -6  -5   5        6.39        6.89      1.44 o 
  -5  -5   5        0.77        2.26      2.09 o 
  -4  -5   5       10.23        8.30      1.30 o 
  -3  -5   5       16.50       14.00      1.37 o 
  -2  -5   5      356.31      380.65      4.88 o 
  -1  -5   5      335.75      319.76      4.70 o 
   0  -5   5       21.60       26.87      1.97 o 
   1  -5   5       40.60       42.75      1.97 o 
   2  -5   5        1.13        1.59      1.78 o 
   3  -5   5       37.99       41.77      1.81 o 
   4  -5   5       21.57       20.10      1.75 o 
   5  -5   5        3.45        5.71      1.63 o 
   6  -5   5        3.52        2.93      1.70 o 
   7  -5   5        0.48        1.49      1.87 o 
  -6  -4   5        4.21        1.04      1.47 o 
  -5  -4   5       45.71       40.62      1.65 o 
  -4  -4   5      113.00       98.44      2.44 o 
  -3  -4   5        0.02        3.71      1.38 o 
  -2  -4   5      100.78       96.72      1.71 o 
  -1  -4   5       13.37       14.53      1.55 o 
   0  -4   5        6.62        6.21      2.01 o 
   1  -4   5        3.82        3.78      2.11 o 
   2  -4   5        5.55        3.85      1.47 o 
   3  -4   5        0.06        1.27      1.65 o 
   4  -4   5       11.11       12.32      1.58 o 
   5  -4   5        2.25        5.53      2.29 o 
   6  -4   5        5.68        5.30      2.99 o 
   7  -4   5       23.27       20.77      2.47 o 
  -7  -3   5        0.60        1.35      1.45 o 
  -6  -3   5        0.85        2.40      1.31 o 
  -5  -3   5       30.85       23.20      1.39 o 
  -4  -3   5       56.47       55.44      1.40 o 
  -3  -3   5       15.29       16.31      1.44 o 
  -2  -3   5      127.28      118.61      1.79 o 
  -1  -3   5      191.47      180.76      2.17 o 
   0  -3   5      287.55      285.55      8.76 o 
   1  -3   5      802.99      815.18      4.04 o 
   2  -3   5      212.52      211.46      2.61 o 
   3  -3   5       60.87       53.36      1.55 o 
   4  -3   5        0.41        0.74      1.38 o 
   5  -3   5       15.26       16.63      1.75 o 
   6  -3   5       36.14       44.12      1.69 o 
   7  -3   5       18.21       15.29      1.76 o 
  -7  -2   5        5.64        6.03      1.43 o 
  -6  -2   5       19.47       17.56      1.43 o 
  -5  -2   5        0.06        0.66      1.34 o 
  -4  -2   5        1.78        1.93      1.47 o 
  -3  -2   5      689.42      683.00      5.25 o 
  -2  -2   5      505.43      537.71      3.65 o 
  -1  -2   5      273.17      257.58      3.16 o 
   0  -2   5     1193.40     1184.28     38.19 o 
   1  -2   5     1603.37     1625.67      7.72 o 
   2  -2   5      380.08      378.18      7.95 o 
   3  -2   5      341.29      337.12      2.28 o 
   4  -2   5        9.48       10.31      1.86 o 
   5  -2   5      139.85      141.14      2.47 o 
   6  -2   5        0.04        2.75      1.56 o 
   7  -2   5        4.73        5.78      1.61 o 
  -7  -1   5        2.07        3.73      1.48 o 
  -6  -1   5        0.08        1.27      1.44 o 
  -5  -1   5        4.48        6.15      1.32 o 
  -4  -1   5        6.20        3.96      1.45 o 
  -3  -1   5        5.99        3.41      1.52 o 
  -2  -1   5      755.96      724.80      8.05 o 
  -1  -1   5        0.54        5.33      1.85 o 
   0  -1   5     6533.35     5876.60    406.01 o 
   1  -1   5     3240.41     3195.25     71.03 o 
   2  -1   5       50.20       47.16      1.69 o 
   3  -1   5      270.53      280.17      4.48 o 
   4  -1   5       20.84       17.90      1.61 o 
   5  -1   5       10.07        9.66      1.42 o 
   6  -1   5       19.20       18.78      2.12 o 
   7  -1   5        2.76        1.73      1.60 o 
  -7   0   5       10.59        9.24      1.47 o 
  -6   0   5        3.72        3.49      1.30 o 
  -5   0   5       10.01       12.43      1.51 o 
  -4   0   5      121.56      122.32      1.66 o 
  -3   0   5       16.06       16.16      1.69 o 
  -2   0   5      437.35      462.68      5.55 o 
  -1   0   5     1288.16     1227.42     24.19 o 
   0   0   5     4037.57     3622.33    503.52 o 
   1   0   5       50.63       53.96      2.22 o 
   2   0   5      284.01      287.17      2.97 o 
   3   0   5      102.74       94.63      2.12 o 
   4   0   5      102.84       96.80      2.38 o 
   5   0   5        0.33        1.40      1.49 o 
   6   0   5       43.44       40.60      1.76 o 
   7   0   5        0.92        0.55      1.72 o 
  -7   1   5        1.94        1.04      1.92 o 
  -6   1   5       32.09       29.13      1.43 o 
  -5   1   5       72.59       70.02      1.65 o 
  -4   1   5        0.23        0.52      1.42 o 
  -3   1   5       81.83       82.23      1.81 o 
  -2   1   5       87.43       85.98      1.71 o 
  -1   1   5      714.84      683.82     15.41 o 
   0   1   5      651.18      601.29     60.75 o 
   1   1   5       94.02      105.50      2.35 o 
   2   1   5      344.10      365.53      2.86 o 
   3   1   5        7.67        9.67      1.47 o 
   4   1   5       20.99       19.59      1.47 o 
   5   1   5        2.95        4.04      1.72 o 
   6   1   5       10.56       11.68      1.75 o 
   7   1   5        0.15        1.28      2.19 o 
  -7   2   5        0.39        1.53      1.63 o 
  -6   2   5        0.16        2.06      1.45 o 
  -5   2   5       21.31       18.14      1.62 o 
  -4   2   5       70.97       68.54      1.78 o 
  -3   2   5       22.22       21.08      1.55 o 
  -2   2   5       50.03       61.71      1.73 o 
  -1   2   5       61.21       65.26      2.24 o 
   0   2   5      103.05       89.36      3.52 o 
   1   2   5        3.30        2.00      1.92 o 
   2   2   5       95.97       93.65      1.63 o 
   3   2   5       27.63       24.68      1.44 o 
   4   2   5        0.36        1.35      1.44 o 
   5   2   5       44.58       42.56      1.48 o 
   6   2   5       19.22       20.73      1.57 o 
  -7   3   5       10.96       10.14      1.66 o 
  -6   3   5       18.40       21.46      1.66 o 
  -5   3   5        1.02        0.74      1.34 o 
  -4   3   5       48.13       43.78      1.50 o 
  -3   3   5        0.01        2.29      1.59 o 
  -2   3   5        6.09        7.86      1.54 o 
  -1   3   5      106.03      115.77      3.83 o 
   0   3   5      127.85      130.01      6.19 o 
   1   3   5      379.70      377.38      2.66 o 
   2   3   5        0.16        0.85      1.36 o 
   3   3   5      203.91      210.21      4.16 o 
   4   3   5        5.12        4.89      1.40 o 
   5   3   5       23.33       22.83      1.46 o 
   6   3   5       17.59       21.02      1.60 o 
  -7   4   5        5.01        8.96      1.77 o 
  -6   4   5        5.16        2.11      1.42 o 
  -5   4   5       24.51       26.37      1.60 o 
  -4   4   5        0.05        2.02      1.67 o 
  -3   4   5       62.39       61.85      1.95 o 
  -2   4   5       78.88       94.98      1.83 o 
  -1   4   5       44.15       37.65      1.84 o 
   0   4   5        9.32       10.29      1.65 o 
   1   4   5      115.00      116.71      2.04 o 
   2   4   5       12.40       15.02      1.50 o 
   3   4   5       57.47       62.69      1.60 o 
   4   4   5      158.12      165.71      3.22 o 
   5   4   5      107.24      105.35      1.80 o 
   6   4   5        0.20        4.41      1.81 o 
  -6   5   5        4.44        7.36      1.83 o 
  -5   5   5        9.69        9.18      3.32 o 
  -4   5   5        0.04        2.91      1.76 o 
  -3   5   5      100.50       87.53      2.15 o 
  -2   5   5       37.40       40.34      1.76 o 
  -1   5   5       15.05       16.82      1.51 o 
   0   5   5      135.66      152.00      5.48 o 
   1   5   5        3.91        3.85      1.42 o 
   2   5   5      141.01      142.74      1.68 o 
   3   5   5        0.03        0.27      1.39 o 
   4   5   5       78.13       86.22      1.70 o 
   5   5   5        7.14        8.67      1.55 o 
  -6   6   5        4.78        3.83      1.74 o 
  -5   6   5       50.83       44.27      1.82 o 
  -4   6   5       58.20       51.90      2.66 o 
  -3   6   5       10.44       10.23      2.29 o 
  -2   6   5       22.91       21.96      1.79 o 
  -1   6   5       86.72       86.94      2.68 o 
   0   6   5        0.08        1.32      1.79 o 
   1   6   5       99.09       99.14      3.71 o 
   2   6   5       14.50       13.05      1.43 o 
   3   6   5        8.79        9.72      1.43 o 
   4   6   5        1.61        1.08      1.45 o 
   5   6   5        2.04        5.55      1.61 o 
  -6   7   5        0.17        1.73      1.73 o 
  -5   7   5        7.58       10.87      1.92 o 
  -4   7   5       49.68       53.96      3.96 o 
  -3   7   5      194.39      177.00     12.04 o 
  -2   7   5      101.22      104.08      4.90 o 
  -1   7   5       32.86       35.23      1.92 o 
   0   7   5        0.61        0.88      1.45 o 
   1   7   5       52.56       50.36      2.71 o 
   2   7   5        1.05        0.50      1.46 o 
   3   7   5        9.74       10.51      1.58 o 
   4   7   5       19.66       24.17      1.60 o 
  -5   8   5        3.47        5.93      2.38 o 
  -4   8   5        0.30       -2.58      2.19 o 
  -3   8   5        0.85       -0.06      2.22 o 
  -2   8   5       44.32       41.83      2.69 o 
  -1   8   5       49.93       48.61      3.23 o 
   0   8   5       34.35       26.82      1.67 o 
   1   8   5       17.73       12.86      1.58 o 
   2   8   5        0.07        2.46      1.50 o 
   3   8   5        2.87        5.18      1.67 o 
   4   8   5        1.50        3.03      1.64 o 
  -5   9   5        0.10       -0.52      2.53 o 
  -4   9   5        0.65        1.59      2.39 o 
  -3   9   5       15.54       14.82      6.14 o 
  -2   9   5        3.39        2.89      2.17 o 
  -1   9   5        4.01        3.07      1.68 o 
   0   9   5        0.09        1.53      1.58 o 
   1   9   5        0.00        1.84      1.49 o 
   2   9   5        1.37        3.64      1.55 o 
   3   9   5        7.72        5.96      1.65 o 
  -3  10   5        0.92        2.78      5.26 o 
  -2  10   5        0.03        1.24      2.71 o 
  -1  10   5        0.99        0.64      1.79 o 
   0  10   5       17.54       22.33      1.82 o 
   1  10   5        0.04       -0.69      1.83 o 
  -1 -12   6        9.17       10.89      2.61 o 
   0 -12   6        0.00        1.74      2.03 o 
   1 -12   6        1.71        3.84      2.25 o 
   2 -12   6        1.97        0.73      2.51 o 
   3 -12   6        0.20        1.16      4.17 o 
  -2 -11   6       10.09       11.93      1.77 o 
  -1 -11   6       20.95       23.53      2.24 o 
   0 -11   6        0.70        0.51      2.77 o 
   1 -11   6        0.35        2.24      2.34 o 
   2 -11   6        3.71        5.41      2.40 o 
   3 -11   6        0.99        2.06      3.91 o 
   4 -11   6        5.13        5.26      2.80 o 
  -3 -10   6        1.47        4.43      1.67 o 
  -2 -10   6        0.89        0.97      1.46 o 
  -1 -10   6        9.75        6.98      1.96 o 
   0 -10   6       82.73       85.18      2.30 o 
   1 -10   6        1.10        0.25      2.37 o 
   2 -10   6        0.15       -1.41      2.27 o 
   3 -10   6        0.91        1.44      2.86 o 
   4 -10   6        0.25       -0.02      2.33 o 
   5 -10   6        2.90        3.42      2.53 o 
  -4  -9   6        0.14        2.11      1.74 o 
  -3  -9   6        0.39        2.02      1.53 o 
  -2  -9   6       16.10       13.94      1.50 o 
  -1  -9   6       77.98       81.70      1.73 o 
   0  -9   6        0.22        0.79      2.34 o 
   1  -9   6       42.97       42.85      2.43 o 
   2  -9   6       14.85       16.07      2.28 o 
   3  -9   6       14.50       11.00      2.04 o 
   4  -9   6        5.88        7.35      2.00 o 
   5  -9   6        4.60        7.64      2.03 o 
  -5  -8   6        0.34        2.33      2.12 o 
  -4  -8   6       18.07       23.12      1.62 o 
  -3  -8   6       25.97       24.03      1.49 o 
  -2  -8   6       93.40       90.03      1.59 o 
  -1  -8   6      214.54      210.58      4.88 o 
   0  -8   6        5.01        2.61      2.08 o 
   1  -8   6       38.16       43.89      2.53 o 
   2  -8   6      296.37      294.81     14.81 o 
   3  -8   6        0.14        1.58      1.86 o 
   4  -8   6       13.65       12.10      1.69 o 
   5  -8   6        2.01        2.43      2.34 o 
   6  -8   6        0.17        1.04      2.38 o 
  -5  -7   6        8.41        5.82      1.45 o 
  -4  -7   6       10.42        9.44      1.49 o 
  -3  -7   6       18.49       20.23      1.43 o 
  -2  -7   6       38.22       43.23      1.58 o 
  -1  -7   6       11.50       13.41      1.52 o 
   0  -7   6       63.58       60.32      2.36 o 
   1  -7   6       62.08       63.24      2.02 o 
   2  -7   6       53.40       63.07      1.96 o 
   3  -7   6        0.01        0.28      1.60 o 
   4  -7   6        7.39        7.88      1.85 o 
   5  -7   6        5.58        4.29      1.91 o 
   6  -7   6        1.17        0.92      1.87 o 
  -6  -6   6        2.56        1.56      1.60 o 
  -5  -6   6       12.09        9.09      1.45 o 
  -4  -6   6        4.87        7.26      1.32 o 
  -3  -6   6        9.54       10.05      1.37 o 
  -2  -6   6       16.53       14.14      1.69 o 
  -1  -6   6      128.18      125.75      1.84 o 
   0  -6   6      156.61      171.00      2.20 o 
   1  -6   6      434.74      417.06     15.72 o 
   2  -6   6       13.18       14.33      1.65 o 
   3  -6   6        0.00       -0.29      1.75 o 
   4  -6   6       19.47       21.17      1.79 o 
   5  -6   6       32.81       34.21      1.84 o 
   6  -6   6        0.00        1.23      1.88 o 
  -6  -5   6        7.22        4.82      1.54 o 
  -5  -5   6        0.00        0.50      1.31 o 
  -4  -5   6       34.32       35.69      2.04 o 
  -3  -5   6        7.24        8.47      1.40 o 
  -2  -5   6      100.43       91.32      1.60 o 
  -1  -5   6       15.62       15.68      1.84 o 
   0  -5   6       77.31       72.74      2.12 o 
   1  -5   6       26.37       24.36      1.77 o 
   2  -5   6      166.49      171.56      2.10 o 
   3  -5   6       25.26       33.00      1.78 o 
   4  -5   6       79.96       85.69      1.84 o 
   5  -5   6        0.05        1.34      1.74 o 
   6  -5   6        5.45        7.18      1.88 o 
   7  -5   6        1.82        3.01      1.89 o 
  -6  -4   6        0.08        2.02      1.43 o 
  -5  -4   6       87.45       76.30      1.47 o 
  -4  -4   6       13.55       16.03      1.43 o 
  -3  -4   6       22.34       18.46      1.45 o 
  -2  -4   6      297.05      271.96      2.15 o 
  -1  -4   6        8.35        9.74      1.62 o 
   0  -4   6       79.16       86.60      2.20 o 
   1  -4   6       20.37       25.21      2.11 o 
   2  -4   6        7.19       11.55      1.57 o 
   3  -4   6      159.52      163.34      2.08 o 
   4  -4   6       55.49       58.55      1.59 o 
   5  -4   6        0.00        2.42      1.48 o 
   6  -4   6        4.44        6.28      2.01 o 
   7  -4   6       68.66       69.66      2.67 o 
  -6  -3   6        8.18        7.68      1.40 o 
  -5  -3   6        9.37        8.58      1.84 o 
  -4  -3   6       31.04       34.74      1.77 o 
  -3  -3   6        1.35        1.31      1.39 o 
  -2  -3   6      188.21      193.74      2.45 o 
  -1  -3   6        0.59        0.97      1.48 o 
   0  -3   6        5.11        5.48      1.83 o 
   1  -3   6        1.52        1.21      2.10 o 
   2  -3   6      186.20      206.58      6.78 o 
   3  -3   6        3.75        4.21      1.39 o 
   4  -3   6        0.21        2.57      1.67 o 
   5  -3   6        0.00        0.95      1.50 o 
   6  -3   6       75.10       70.18      1.98 o 
   7  -3   6        3.00        2.02      1.84 o 
  -7  -2   6        3.34        6.03      1.44 o 
  -6  -2   6       13.20       13.76      1.39 o 
  -5  -2   6       34.48       36.72      1.35 o 
  -4  -2   6      128.86      127.10      1.78 o 
  -3  -2   6       30.84       36.19      1.52 o 
  -2  -2   6      479.83      484.51      3.98 o 
  -1  -2   6      426.39      453.26      4.16 o 
   0  -2   6      143.74      143.53      5.22 o 
   1  -2   6       78.59       87.92      3.16 o 
   2  -2   6      188.90      187.21      4.14 o 
   3  -2   6       15.03       11.88      1.40 o 
   4  -2   6      189.43      185.48      1.78 o 
   5  -2   6       14.91       11.91      1.52 o 
   6  -2   6        9.80       13.30      1.51 o 
   7  -2   6        0.37        0.84      1.63 o 
  -7  -1   6        3.67        5.52      1.50 o 
  -6  -1   6       12.55       12.10      1.42 o 
  -5  -1   6        0.51        2.61      1.36 o 
  -4  -1   6        9.87       12.97      1.44 o 
  -3  -1   6        4.49        6.22      1.43 o 
  -2  -1   6      190.34      178.03      1.81 o 
  -1  -1   6     2079.65     1961.39     34.99 o 
   0  -1   6       63.44       64.37      3.00 o 
   1  -1   6      280.31      284.04      6.22 o 
   2  -1   6       41.72       35.82      2.05 o 
   3  -1   6       49.69       52.31      1.64 o 
   4  -1   6       53.38       53.49      1.50 o 
   5  -1   6        4.22        5.73      1.39 o 
   6  -1   6       14.34       16.32      1.84 o 
   7  -1   6        0.57        1.12      1.63 o 
  -7   0   6        7.21        6.92      1.43 o 
  -6   0   6        8.05       11.73      1.40 o 
  -5   0   6        0.20       -0.12      1.37 o 
  -4   0   6      267.19      262.55      1.92 o 
  -3   0   6       53.51       51.98      1.68 o 
  -2   0   6       25.88       21.55      1.50 o 
  -1   0   6      177.91      166.99      3.93 o 
   0   0   6      347.52      326.57     39.17 o 
   1   0   6      113.85      125.26      2.35 o 
   2   0   6      128.51      136.54      2.15 o 
   3   0   6       76.55       84.08      1.53 o 
   4   0   6       14.54       15.44      1.58 o 
   5   0   6        4.45        6.14      1.41 o 
   6   0   6        4.13        5.78      1.49 o 
   7   0   6        0.37        2.53      1.74 o 
  -7   1   6        3.17        4.47      1.57 o 
  -6   1   6        8.17        8.41      1.50 o 
  -5   1   6       87.92       84.82      1.52 o 
  -4   1   6      156.92      153.34      3.19 o 
  -3   1   6        9.37       11.87      1.47 o 
  -2   1   6      295.08      291.45      4.69 o 
  -1   1   6      476.13      470.64     14.28 o 
   0   1   6      849.56      785.65     44.65 o 
   1   1   6      800.47      808.35      3.90 o 
   2   1   6      694.89      773.79      4.67 o 
   3   1   6        1.04        2.56      1.36 o 
   4   1   6        0.08        0.87      1.36 o 
   5   1   6        0.34        2.76      1.40 o 
   6   1   6        8.14        8.09      1.61 o 
  -7   2   6        0.84        2.05      1.55 o 
  -6   2   6       15.58       13.27      1.49 o 
  -5   2   6       40.04       42.55      1.41 o 
  -4   2   6        8.05        7.23      1.69 o 
  -3   2   6      106.13      108.10      1.99 o 
  -2   2   6      310.21      331.19      4.57 o 
  -1   2   6      133.29      138.80      3.70 o 
   0   2   6       17.62       17.58      1.88 o 
   1   2   6        0.09        0.78      1.88 o 
   2   2   6        8.57       11.38      1.39 o 
   3   2   6        2.67        2.46      1.45 o 
   4   2   6       53.51       52.00      2.13 o 
   5   2   6        1.69        0.94      1.42 o 
   6   2   6       17.59       14.91      1.70 o 
  -7   3   6        0.63        2.76      1.60 o 
  -6   3   6        0.65        0.26      1.70 o 
  -5   3   6       25.54       20.78      1.52 o 
  -4   3   6        4.61        6.31      1.44 o 
  -3   3   6       35.28       37.45      1.70 o 
  -2   3   6       21.62       27.52      1.64 o 
  -1   3   6       42.04       38.30      1.58 o 
   0   3   6        0.40        1.33      1.66 o 
   1   3   6      281.67      284.58      3.96 o 
   2   3   6       74.49       67.54      1.65 o 
   3   3   6        0.25        0.36      1.37 o 
   4   3   6      205.82      207.55      3.35 o 
   5   3   6        0.58        1.43      1.52 o 
   6   3   6        1.79        4.79      1.57 o 
  -7   4   6        2.53        5.30      1.57 o 
  -6   4   6        0.22       -0.16      1.47 o 
  -5   4   6        3.29        1.83      1.48 o 
  -4   4   6       14.03       14.47      1.53 o 
  -3   4   6        1.67        1.22      1.65 o 
  -2   4   6        5.16        4.57      1.53 o 
  -1   4   6       50.23       58.22      2.01 o 
   0   4   6       59.76       62.00      4.22 o 
   1   4   6       53.65       65.11      2.21 o 
   2   4   6      174.70      189.00      2.95 o 
   3   4   6       53.65       58.14      1.67 o 
   4   4   6       63.67       66.33      1.71 o 
   5   4   6       64.84       59.09      3.23 o 
   6   4   6        1.08        4.93      1.72 o 
  -6   5   6        0.06       -0.56      2.00 o 
  -5   5   6       23.21       18.80      1.89 o 
  -4   5   6       24.90       23.83      1.90 o 
  -3   5   6       66.27       70.49      2.55 o 
  -2   5   6        0.31        0.84      1.70 o 
  -1   5   6       18.67       23.85      1.78 o 
   0   5   6       12.23       14.98      1.80 o 
   1   5   6      118.02      119.74      5.65 o 
   2   5   6       63.99       64.00      1.55 o 
   3   5   6       78.12       83.42      3.10 o 
   4   5   6       33.76       32.27      1.84 o 
   5   5   6        2.21        4.42      1.64 o 
  -6   6   6        4.40        4.92      1.81 o 
  -5   6   6        1.26        0.63      1.74 o 
  -4   6   6        4.54        8.48      2.68 o 
  -3   6   6        6.33        9.69      2.52 o 
  -2   6   6       25.66       21.81      1.67 o 
  -1   6   6        0.07       -0.79      1.61 o 
   0   6   6       15.53       15.85      1.95 o 
   1   6   6      142.58      145.61      8.14 o 
   2   6   6      214.82      221.03      4.31 o 
   3   6   6        8.38        6.20      1.65 o 
   4   6   6        0.25        1.30      1.61 o 
   5   6   6        5.50        5.09      1.64 o 
  -6   7   6        0.93        0.91      1.86 o 
  -5   7   6        3.32        0.98      1.66 o 
  -4   7   6        2.14        3.68      2.75 o 
  -3   7   6       53.05       56.92      4.15 o 
  -2   7   6       25.59       29.25      1.72 o 
  -1   7   6       65.72       64.01      3.48 o 
   0   7   6        7.95        8.61      1.90 o 
   1   7   6        4.99        6.55      1.38 o 
   2   7   6        6.54        5.78      1.46 o 
   3   7   6       16.36       19.62      1.56 o 
   4   7   6        0.17        1.66      1.79 o 
  -5   8   6        0.69        2.43      2.54 o 
  -4   8   6       10.16       11.37      2.28 o 
  -3   8   6        0.00        2.78      3.27 o 
  -2   8   6       15.05       12.84      1.86 o 
  -1   8   6       45.03       40.22      4.27 o 
   0   8   6        0.75       -1.12      1.59 o 
   1   8   6        1.03        1.90      1.40 o 
   2   8   6        0.03        1.33      1.51 o 
   3   8   6        3.74        5.23      1.48 o 
  -4   9   6        4.65        4.89      2.76 o 
  -3   9   6       10.95       14.18      2.78 o 
  -2   9   6        1.22        0.69      2.09 o 
  -1   9   6        5.78        4.68      1.61 o 
   0   9   6       10.70       10.79      3.37 o 
   1   9   6        0.82        0.02      1.60 o 
   2   9   6        7.05        9.05      3.42 o 
  -3  10   6        0.44        0.30      4.64 o 
  -2  10   6        0.01        1.66      1.90 o 
  -1  10   6        0.03        2.18      1.70 o 
   0  10   6        0.64        0.50      1.68 o 
   1  10   6        6.28        9.14      2.80 o 
  -1 -12   7        1.17        1.52      3.49 o 
   0 -12   7        2.25        0.98      2.07 o 
   1 -12   7        3.10        3.69      2.56 o 
   2 -12   7        2.10        1.12      2.53 o 
  -2 -11   7        2.80        5.25      1.93 o 
  -1 -11   7        8.39        9.51      2.63 o 
   0 -11   7        0.32        0.46      2.36 o 
   1 -11   7        0.44        1.43      3.32 o 
   2 -11   7        0.78        4.79      2.56 o 
   3 -11   7        3.15        3.82      3.87 o 
   4 -11   7        7.89        6.40      2.51 o 
  -3 -10   7        3.24        5.82      1.55 o 
  -2 -10   7        0.02        0.41      1.73 o 
  -1 -10   7        1.47        0.83      1.76 o 
   0 -10   7       27.02       31.04      2.19 o 
   1 -10   7        0.90        5.41      2.45 o 
   2 -10   7        4.49        4.02      2.36 o 
   3 -10   7       11.91       10.77      2.64 o 
   4 -10   7        2.65        2.48      2.29 o 
   5 -10   7        9.76       14.07      2.29 o 
  -4  -9   7        1.27        3.28      1.57 o 
  -3  -9   7        3.54        5.27      1.58 o 
  -2  -9   7        0.78        0.71      1.46 o 
  -1  -9   7       13.44       13.58      1.72 o 
   0  -9   7       60.56       62.49      2.07 o 
   1  -9   7        1.13        3.08      2.27 o 
   2  -9   7       16.82       19.49      2.35 o 
   3  -9   7        6.14        5.46      1.87 o 
   4  -9   7        2.64        3.39      1.90 o 
   5  -9   7        2.50        1.95      1.95 o 
  -5  -8   7       30.68       33.88      1.93 o 
  -4  -8   7        0.28        0.19      1.52 o 
  -3  -8   7        1.49        1.18      1.46 o 
  -2  -8   7       43.61       43.02      1.94 o 
  -1  -8   7      121.18      118.75      4.04 o 
   0  -8   7       44.35       48.20      2.04 o 
   1  -8   7      112.23      111.68      4.59 o 
   2  -8   7       24.62       26.51      1.89 o 
   3  -8   7       15.95       15.48      1.83 o 
   4  -8   7        0.18       -0.90      1.62 o 
   5  -8   7        2.73        3.67      2.00 o 
   6  -8   7       12.48       13.38      2.29 o 
  -5  -7   7        1.40        1.21      1.40 o 
  -4  -7   7       62.04       62.63      1.78 o 
  -3  -7   7      335.36      333.56      3.90 o 
  -2  -7   7      456.56      451.53      7.92 o 
  -1  -7   7       71.27       73.00      1.71 o 
   0  -7   7       19.56       25.22      2.10 o 
   1  -7   7       45.61       50.99      2.22 o 
   2  -7   7       32.79       34.48      1.73 o 
   3  -7   7        0.85        1.50      1.74 o 
   4  -7   7        2.11        3.09      1.77 o 
   5  -7   7        7.79        5.73      1.83 o 
   6  -7   7        6.56        6.67      1.84 o 
  -6  -6   7        5.99        7.33      1.48 o 
  -5  -6   7        3.75        4.79      1.53 o 
  -4  -6   7        0.40        2.20      1.44 o 
  -3  -6   7       11.65       14.00      1.36 o 
  -2  -6   7      158.77      157.60      2.84 o 
  -1  -6   7        4.30        7.38      1.60 o 
   0  -6   7       79.71       81.45      2.18 o 
   1  -6   7       89.67       91.78      2.03 o 
   2  -6   7        2.29        3.42      1.89 o 
   3  -6   7        4.59        3.43      1.60 o 
   4  -6   7        2.19        0.57      1.73 o 
   5  -6   7        8.73        9.47      1.79 o 
   6  -6   7        0.33        0.24      1.88 o 
  -6  -5   7        0.91        0.72      2.04 o 
  -5  -5   7        0.09        1.01      1.37 o 
  -4  -5   7       34.07       30.57      1.42 o 
  -3  -5   7       21.00       23.32      2.33 o 
  -2  -5   7      275.61      276.56      5.12 o 
  -1  -5   7        6.15        6.63      1.56 o 
   0  -5   7       34.42       41.23      1.97 o 
   1  -5   7       19.43       18.12      2.00 o 
   2  -5   7        0.71        1.52      2.20 o 
   3  -5   7       22.91       23.93      1.54 o 
   4  -5   7       37.23       39.26      1.81 o 
   5  -5   7        0.33        2.00      1.71 o 
   6  -5   7        1.31        4.01      1.73 o 
  -6  -4   7        1.34        2.78      1.44 o 
  -5  -4   7        0.49        1.64      1.99 o 
  -4  -4   7       64.17       65.10      4.30 o 
  -3  -4   7       36.42       38.15      1.52 o 
  -2  -4   7       27.63       25.57      1.74 o 
  -1  -4   7       98.27       91.08      1.66 o 
   0  -4   7      306.83      300.88      4.53 o 
   1  -4   7      284.36      286.83      4.29 o 
   2  -4   7      145.85      159.87      3.69 o 
   3  -4   7       99.38      108.03      2.91 o 
   4  -4   7       45.40       42.75      1.56 o 
   5  -4   7        5.13        5.56      1.59 o 
   6  -4   7       10.03       10.21      1.72 o 
   7  -4   7        1.23        0.53      1.66 o 
  -6  -3   7        2.77        3.11      1.41 o 
  -5  -3   7       17.57       15.28      1.45 o 
  -4  -3   7       27.52       31.77      1.58 o 
  -3  -3   7       15.41       17.03      1.43 o 
  -2  -3   7        0.89        2.44      1.48 o 
  -1  -3   7       44.17       48.34      1.59 o 
   0  -3   7      352.11      347.94      8.61 o 
   1  -3   7      200.57      193.44      2.42 o 
   2  -3   7      300.82      329.83     12.11 o 
   3  -3   7       27.05       26.78      1.52 o 
   4  -3   7       41.14       48.09      3.57 o 
   5  -3   7       40.33       41.57      1.59 o 
   6  -3   7        6.74        9.76      1.62 o 
   7  -3   7        0.05        0.62      1.73 o 
  -7  -2   7        1.09        2.07      1.60 o 
  -6  -2   7        6.60        8.54      1.60 o 
  -5  -2   7       12.53       13.12      1.33 o 
  -4  -2   7       94.97       91.13      2.35 o 
  -3  -2   7       13.73       16.03      1.45 o 
  -2  -2   7        2.66        3.12      1.33 o 
  -1  -2   7       17.83       33.38      1.67 o 
   0  -2   7      332.52      345.40     10.66 o 
   1  -2   7      156.09      151.18      3.34 o 
   2  -2   7      586.40      593.72     13.28 o 
   3  -2   7       48.04       55.97      1.56 o 
   4  -2   7        0.34        0.05      1.50 o 
   5  -2   7       37.12       36.90      1.59 o 
   6  -2   7        6.72        8.02      1.68 o 
   7  -2   7        3.55        8.02      2.30 o 
  -7  -1   7        6.54        8.02      1.58 o 
  -6  -1   7        5.45        6.96      1.59 o 
  -5  -1   7        0.02       -0.61      1.47 o 
  -4  -1   7       16.62       17.65      1.68 o 
  -3  -1   7       36.28       40.80      1.60 o 
  -2  -1   7      374.09      343.30      2.02 o 
  -1  -1   7      574.49      531.44     15.31 o 
   0  -1   7      154.90      168.28      9.08 o 
   1  -1   7      178.08      194.70      2.39 o 
   2  -1   7        0.34       -0.21      1.70 o 
   3  -1   7      212.01      215.18      2.19 o 
   4  -1   7        4.41        6.18      1.67 o 
   5  -1   7       14.58       13.82      1.52 o 
   6  -1   7       19.38       22.14      1.85 o 
   7  -1   7        1.49        2.01      1.63 o 
  -7   0   7       17.05       20.35      1.62 o 
  -6   0   7        3.77        7.31      1.46 o 
  -5   0   7       11.55       14.03      1.47 o 
  -4   0   7      365.99      335.93      4.27 o 
  -3   0   7      243.36      230.68      3.96 o 
  -2   0   7       76.73       71.67      1.55 o 
  -1   0   7       10.92       16.84      1.51 o 
   0   0   7      277.31      305.00     15.23 o 
   1   0   7      129.88      124.16      3.10 o 
   2   0   7      248.77      253.14      4.83 o 
   3   0   7      106.74      112.45      3.87 o 
   4   0   7       28.73       28.11      1.47 o 
   5   0   7       13.08       14.64      1.40 o 
   6   0   7        9.15       12.15      2.67 o 
  -7   1   7        3.17        1.72      1.53 o 
  -6   1   7        3.86        5.64      1.65 o 
  -5   1   7      354.85      355.52      5.57 o 
  -4   1   7       66.33       67.97      1.44 o 
  -3   1   7        1.28        2.68      1.45 o 
  -2   1   7      172.16      186.16      2.84 o 
  -1   1   7        1.73        2.38      1.47 o 
   0   1   7       27.28       19.00      1.76 o 
   1   1   7        1.46        0.73      1.75 o 
   2   1   7       90.46       83.44      1.90 o 
   3   1   7       53.87       55.05      1.58 o 
   4   1   7       31.26       28.95      1.52 o 
   5   1   7        6.16        6.99      1.58 o 
   6   1   7        1.57        3.12      1.69 o 
  -7   2   7        2.79        3.71      1.43 o 
  -6   2   7        1.87        3.64      1.38 o 
  -5   2   7       17.85       18.28      1.52 o 
  -4   2   7       35.88       38.16      1.47 o 
  -3   2   7        7.72       12.93      1.45 o 
  -2   2   7      244.13      288.58      4.86 o 
  -1   2   7      191.99      202.12      6.15 o 
   0   2   7       36.12       33.12      2.09 o 
   1   2   7        0.15        1.58      1.80 o 
   2   2   7       10.48       10.71      1.43 o 
   3   2   7        0.41       -1.14      1.46 o 
   4   2   7        2.71        2.30      1.87 o 
   5   2   7       34.37       31.65      1.59 o 
   6   2   7        3.80        4.64      1.73 o 
  -7   3   7        1.23        2.32      1.47 o 
  -6   3   7        0.94        1.77      1.38 o 
  -5   3   7        0.10       -0.49      1.45 o 
  -4   3   7       22.16       22.53      1.58 o 
  -3   3   7       62.61       66.02      1.88 o 
  -2   3   7        2.60        3.00      1.51 o 
  -1   3   7       41.84       40.52      1.92 o 
   0   3   7       12.61       11.70      1.57 o 
   1   3   7      449.52      475.71      2.80 o 
   2   3   7       71.76       88.48      1.54 o 
   3   3   7        2.26        5.38      2.91 o 
   4   3   7        5.43        5.16      1.49 o 
   5   3   7        1.67        4.34      1.45 o 
   6   3   7        0.29        1.86      1.58 o 
  -6   4   7        1.36        2.48      1.48 o 
  -5   4   7       15.07       15.47      1.53 o 
  -4   4   7        2.72        3.06      1.64 o 
  -3   4   7       24.81       32.64      1.81 o 
  -2   4   7       25.05       27.82      1.64 o 
  -1   4   7       71.77       76.18      2.38 o 
   0   4   7      272.52      270.60     13.85 o 
   1   4   7       23.44       25.98      4.28 o 
   2   4   7        7.02        8.12      1.40 o 
   3   4   7        0.01        2.19      1.84 o 
   4   4   7       19.86       21.89      1.47 o 
   5   4   7        0.22        1.80      1.62 o 
  -6   5   7        7.47        8.96      1.81 o 
  -5   5   7        2.79        3.82      1.75 o 
  -4   5   7        0.02        0.75      1.72 o 
  -3   5   7        9.81       11.93      2.16 o 
  -2   5   7       24.88       25.24      1.56 o 
  -1   5   7        4.72        4.01      1.59 o 
   0   5   7      192.59      195.21     10.91 o 
   1   5   7       22.93       20.73      2.51 o 
   2   5   7      116.75      124.32      2.67 o 
   3   5   7      236.31      238.00      8.64 o 
   4   5   7       82.49       91.69      4.79 o 
   5   5   7        4.28       -0.93      2.18 o 
  -6   6   7        2.93        5.22      1.93 o 
  -5   6   7        0.23        0.72      1.73 o 
  -4   6   7       12.79       15.59      2.19 o 
  -3   6   7       11.97       10.18      2.13 o 
  -2   6   7       18.03       16.10      1.62 o 
  -1   6   7       50.25       49.73      2.05 o 
   0   6   7        0.00       -2.17      1.77 o 
   1   6   7       25.93       26.29      2.09 o 
   2   6   7        3.05        3.52      1.37 o 
   3   6   7       23.95       24.43      1.60 o 
   4   6   7        0.05        0.98      1.57 o 
  -5   7   7       11.64       10.32      2.21 o 
  -4   7   7        2.44        3.19      2.41 o 
  -3   7   7       25.85       24.92      2.53 o 
  -2   7   7        0.30        0.58      1.54 o 
  -1   7   7       11.04       11.73      1.68 o 
   0   7   7       26.39       22.61      2.75 o 
   1   7   7        1.89        2.99      1.52 o 
   2   7   7       80.27       74.06      7.80 o 
   3   7   7        6.45        6.05      1.64 o 
   4   7   7        8.66       11.57      2.35 o 
  -5   8   7        2.54        3.79      2.36 o 
  -4   8   7        9.24        8.61      4.30 o 
  -3   8   7        0.18        2.65      2.26 o 
  -2   8   7        0.22        0.79      1.78 o 
  -1   8   7       14.86       15.69      3.00 o 
   0   8   7       13.52       13.12      1.63 o 
   1   8   7        0.59        0.89      1.47 o 
   2   8   7        1.29        1.76      1.68 o 
   3   8   7       21.10       21.12      3.25 o 
  -4   9   7       22.79       22.42      9.22 o 
  -3   9   7        7.68        3.80      3.10 o 
  -2   9   7        2.23        1.47      1.93 o 
  -1   9   7        0.41        1.58      1.78 o 
   0   9   7        0.65       -0.16      1.52 o 
   1   9   7        1.04        3.93      1.66 o 
   2   9   7        0.77        5.24      1.71 o 
  -2  10   7        1.07        3.55      2.32 o 
  -1  10   7        4.56        5.79      1.74 o 
   0  10   7        0.04       -0.23      1.67 o 
   0 -12   8        4.19        2.48      2.53 o 
   1 -12   8        1.49        3.45      2.63 o 
   2 -12   8        0.14        0.23      2.55 o 
  -2 -11   8        0.04        0.42      1.83 o 
  -1 -11   8        3.64        1.66      2.00 o 
   0 -11   8        1.44        1.33      2.14 o 
   1 -11   8        8.85        5.42      2.69 o 
   2 -11   8       11.46       13.38      2.44 o 
   3 -11   8        1.37        0.95      3.98 o 
   4 -11   8       11.91       11.29      3.32 o 
  -3 -10   8        0.05        2.38      1.49 o 
  -2 -10   8        8.92        9.70      1.53 o 
  -1 -10   8        1.81        2.00      1.86 o 
   0 -10   8        7.30       10.62      4.17 o 
   1 -10   8       22.00       25.34      3.31 o 
   2 -10   8        3.05        5.36      2.35 o 
   3 -10   8        1.49        2.30      2.06 o 
   4 -10   8       16.16       16.39      2.03 o 
   5 -10   8       13.04       15.24      2.16 o 
  -4  -9   8       16.06       14.56      1.61 o 
  -3  -9   8        0.81        2.86      1.39 o 
  -2  -9   8        5.00        7.12      1.44 o 
  -1  -9   8        1.87        1.58      1.67 o 
   0  -9   8       30.84       32.07      2.10 o 
   1  -9   8      138.56      143.88      5.97 o 
   2  -9   8       25.48       25.09      2.32 o 
   3  -9   8       59.73       57.88      4.23 o 
   4  -9   8       51.96       53.75      4.68 o 
   5  -9   8        0.17        0.48      1.85 o 
  -4  -8   8        9.85       12.86      1.40 o 
  -3  -8   8        0.00       -0.45      1.38 o 
  -2  -8   8       71.02       73.72      1.94 o 
  -1  -8   8       54.14       58.07      3.42 o 
   0  -8   8        4.00        8.01      1.90 o 
   1  -8   8        4.58        5.46      1.89 o 
   2  -8   8       52.68       54.71      1.94 o 
   3  -8   8        0.52        2.16      1.69 o 
   4  -8   8        1.57        2.80      1.89 o 
   5  -8   8        0.73        3.54      1.89 o 
   6  -8   8        0.46       -0.73      2.27 o 
  -5  -7   8        2.85        5.14      1.49 o 
  -4  -7   8        8.83        9.00      1.47 o 
  -3  -7   8      130.24      114.99      1.95 o 
  -2  -7   8      184.90      187.29      2.49 o 
  -1  -7   8      113.04      118.87      2.18 o 
   0  -7   8       42.34       41.63      1.91 o 
   1  -7   8        0.53        1.75      1.76 o 
   2  -7   8        1.47        3.80      1.78 o 
   3  -7   8        1.01        0.81      1.76 o 
   4  -7   8       30.49       24.67      1.87 o 
   5  -7   8        3.05        1.64      1.84 o 
   6  -7   8        0.03        0.47      1.97 o 
  -5  -6   8        7.77       10.84      1.37 o 
  -4  -6   8        8.25        7.15      1.74 o 
  -3  -6   8        9.36        6.80      1.44 o 
  -2  -6   8        1.61        4.49      1.45 o 
  -1  -6   8      513.55      522.41      4.65 o 
   0  -6   8        2.55        2.90      1.83 o 
   1  -6   8       65.84       71.55      2.73 o 
   2  -6   8        0.31        1.79      1.81 o 
   3  -6   8        9.52        9.60      1.76 o 
   4  -6   8       20.99       19.87      1.70 o 
   5  -6   8        1.46        3.19      1.77 o 
   6  -6   8        2.78        1.87      1.91 o 
  -6  -5   8        4.13        3.86      1.49 o 
  -5  -5   8       36.87       33.06      1.39 o 
  -4  -5   8      108.97      108.47      1.98 o 
  -3  -5   8      120.96      120.98      2.33 o 
  -2  -5   8       54.00       49.57      1.60 o 
  -1  -5   8      229.69      234.14      6.84 o 
   0  -5   8       11.79       17.41      1.76 o 
   1  -5   8        4.51        7.28      1.88 o 
   2  -5   8        0.02        1.90      2.79 o 
   3  -5   8        3.34        4.41      1.66 o 
   4  -5   8        0.88        1.67      1.57 o 
   5  -5   8        0.00        0.85      1.59 o 
   6  -5   8        6.63        8.60      1.92 o 
  -6  -4   8        5.58        4.61      1.42 o 
  -5  -4   8       18.39       19.28      1.43 o 
  -4  -4   8        4.73        7.00      1.31 o 
  -3  -4   8       40.61       36.60      1.54 o 
  -2  -4   8       12.74       16.32      1.41 o 
  -1  -4   8        0.67        0.86      1.53 o 
   0  -4   8        1.09        1.37      1.74 o 
   1  -4   8      378.83      418.85      3.14 o 
   2  -4   8      164.25      162.82      4.32 o 
   3  -4   8        4.21        5.15      1.49 o 
   4  -4   8        0.17        0.69      1.36 o 
   5  -4   8        0.17        1.80      1.42 o 
   6  -4   8        1.97        4.12      1.59 o 
  -6  -3   8        0.17        3.13      1.37 o 
  -5  -3   8        4.94        7.18      1.54 o 
  -4  -3   8       63.37       67.21      1.55 o 
  -3  -3   8        0.02        0.74      1.48 o 
  -2  -3   8      436.76      445.87      5.96 o 
  -1  -3   8     1277.51     1290.34     39.37 o 
   0  -3   8      215.22      219.39      5.35 o 
   1  -3   8        4.65        1.87      1.98 o 
   2  -3   8      178.22      176.66      2.36 o 
   3  -3   8        1.69        2.10      1.34 o 
   4  -3   8        5.51        6.24      1.51 o 
   5  -3   8        0.29        2.92      2.55 o 
   6  -3   8        0.06        1.20      1.50 o 
  -6  -2   8        0.07        1.52      1.45 o 
  -5  -2   8       18.05       18.78      1.41 o 
  -4  -2   8      132.12      131.55      4.16 o 
  -3  -2   8       39.16       42.33      1.56 o 
  -2  -2   8      431.29      399.41      3.93 o 
  -1  -2   8      194.30      177.60      6.27 o 
   0  -2   8       53.58       60.12      2.06 o 
   1  -2   8      815.47      799.39     17.46 o 
   2  -2   8     1038.63     1024.05      9.19 o 
   3  -2   8       83.80       84.84      3.04 o 
   4  -2   8      267.23      264.73      2.02 o 
   5  -2   8       21.86       24.14      1.65 o 
   6  -2   8        0.28        2.89      1.50 o 
  -7  -1   8        5.55        7.08      1.49 o 
  -6  -1   8        6.51        9.51      1.42 o 
  -5  -1   8       32.90       32.51      1.51 o 
  -4  -1   8        0.38       -0.04      1.45 o 
  -3  -1   8        1.35        1.70      1.41 o 
  -2  -1   8      180.90      172.41      1.69 o 
  -1  -1   8     1236.95     1210.82     36.89 o 
   0  -1   8      274.05      287.58     13.57 o 
   1  -1   8      995.22     1009.03     18.73 o 
   2  -1   8        2.76        1.80      2.31 o 
   3  -1   8        5.78        6.90      1.37 o 
   4  -1   8       14.28       16.93      1.48 o 
   5  -1   8       42.17       44.50      1.50 o 
   6  -1   8        5.68        8.74      1.50 o 
  -7   0   8        4.16        1.36      1.79 o 
  -6   0   8        3.84        5.44      1.56 o 
  -5   0   8       70.93       69.48      1.51 o 
  -4   0   8      173.23      170.77      1.66 o 
  -3   0   8        0.18        0.52      1.38 o 
  -2   0   8      147.12      148.10      1.94 o 
  -1   0   8       64.68       73.79      2.10 o 
   0   0   8      181.97      179.14     10.41 o 
   1   0   8      553.95      590.10      3.07 o 
   2   0   8       48.01       49.41      1.81 o 
   3   0   8        1.42        0.40      1.46 o 
   4   0   8       59.20       58.29      1.45 o 
   5   0   8        1.15        1.30      1.61 o 
   6   0   8        0.01        0.63      1.51 o 
  -7   1   8        4.24        5.13      1.41 o 
  -6   1   8        6.95        7.09      1.31 o 
  -5   1   8      182.60      190.09      1.61 o 
  -4   1   8        7.87        9.63      1.44 o 
  -3   1   8      104.06      105.22      1.54 o 
  -2   1   8      135.06      140.16      3.58 o 
  -1   1   8       68.21       73.88      2.93 o 
   0   1   8        0.56        2.53      1.80 o 
   1   1   8       72.63       82.73      3.73 o 
   2   1   8       27.19       27.21      1.91 o 
   3   1   8       28.40       30.77      1.81 o 
   4   1   8        6.60        8.95      1.59 o 
   5   1   8        6.29        7.67      1.64 o 
   6   1   8        5.77        6.98      1.79 o 
  -7   2   8        3.41        3.18      1.44 o 
  -6   2   8        0.10        1.23      1.50 o 
  -5   2   8        3.80        5.90      1.33 o 
  -4   2   8       12.30       14.44      1.35 o 
  -3   2   8       29.97       35.77      1.55 o 
  -2   2   8       40.11       49.28      1.78 o 
  -1   2   8      326.30      318.68      9.10 o 
   0   2   8        8.30       11.11      1.58 o 
   1   2   8       59.69       54.51      1.97 o 
   2   2   8        3.35        6.61      1.67 o 
   3   2   8       63.68       66.15      1.58 o 
   4   2   8       14.02       13.33      1.49 o 
   5   2   8        2.02        3.92      1.53 o 
   6   2   8        2.14        2.94      1.70 o 
  -6   3   8        2.72        4.26      1.47 o 
  -5   3   8        5.09        5.55      1.43 o 
  -4   3   8       29.36       32.10      1.51 o 
  -3   3   8       26.50       31.60      1.86 o 
  -2   3   8       74.49       77.64      1.74 o 
  -1   3   8       12.69       12.14      1.46 o 
   0   3   8       84.07       83.11      9.15 o 
   1   3   8       59.10       63.84      4.40 o 
   2   3   8        0.00       -0.43      1.43 o 
   3   3   8        9.99       10.61      1.47 o 
   4   3   8       12.97       11.44      1.41 o 
   5   3   8        2.88        1.69      1.49 o 
   6   3   8        4.94        2.42      2.07 o 
  -6   4   8        1.96        0.38      1.68 o 
  -5   4   8        7.38        6.79      1.56 o 
  -4   4   8       22.36       23.14      1.61 o 
  -3   4   8       10.29       15.07      1.81 o 
  -2   4   8        4.11        3.26      1.59 o 
  -1   4   8       22.07       26.11      1.65 o 
   0   4   8       89.77       93.25      4.96 o 
   1   4   8        0.89        4.54      3.21 o 
   2   4   8        0.28        0.79      1.37 o 
   3   4   8        1.26        2.13      1.38 o 
   4   4   8        0.00       -1.82      1.56 o 
   5   4   8        0.05       -1.20      1.56 o 
  -6   5   8        0.01       -3.73      2.18 o 
  -5   5   8        0.05        2.18      1.72 o 
  -4   5   8       24.95       23.42      2.30 o 
  -3   5   8       34.67       32.74      2.24 o 
  -2   5   8       33.18       33.18      1.59 o 
  -1   5   8      167.20      185.38      5.67 o 
   0   5   8      193.89      212.37     10.03 o 
   1   5   8      237.46      240.26     18.38 o 
   2   5   8       75.96       74.51      2.27 o 
   3   5   8        0.11        0.84      1.59 o 
   4   5   8        1.63        0.82      1.61 o 
   5   5   8        2.22        1.19      1.71 o 
  -6   6   8        0.23        2.00      1.87 o 
  -5   6   8        0.05        3.52      2.17 o 
  -4   6   8       40.87       39.69      2.38 o 
  -3   6   8       24.13       25.87      2.22 o 
  -2   6   8      147.64      133.04      5.70 o 
  -1   6   8      194.12      197.71     11.60 o 
   0   6   8       78.88       85.33      7.56 o 
   1   6   8       22.16       19.25      2.07 o 
   2   6   8       18.86       20.68      2.63 o 
   3   6   8       15.21       19.24      2.67 o 
   4   6   8        0.07        0.43      1.58 o 
  -5   7   8        6.70        8.49      2.29 o 
  -4   7   8        2.08        3.12      2.94 o 
  -3   7   8        0.67        1.33      2.28 o 
  -2   7   8        0.54       -0.01      1.65 o 
  -1   7   8       17.45       15.38      2.11 o 
   0   7   8        0.65        2.76      1.75 o 
   1   7   8        8.30        9.57      1.54 o 
   2   7   8       80.25       78.15     10.07 o 
   3   7   8        5.91        6.50      1.67 o 
  -4   8   8        1.27        2.69      2.27 o 
  -3   8   8        0.32        1.84      3.73 o 
  -2   8   8        0.57        4.00      1.78 o 
  -1   8   8       12.03       10.13      2.01 o 
   0   8   8        0.01        1.25      1.45 o 
   1   8   8       11.20       12.10      2.22 o 
   2   8   8        0.04       -0.01      1.47 o 
   3   8   8        1.95        3.57      1.55 o 
  -3   9   8        2.03        0.25      4.13 o 
  -2   9   8        3.58        4.41      2.06 o 
  -1   9   8        0.09        1.00      2.02 o 
   0   9   8        2.60        1.08      1.63 o 
   1   9   8        0.68        0.89      1.67 o 
   0 -12   9        9.64        9.19      2.11 o 
   1 -12   9        4.48        3.41      2.28 o 
   2 -12   9        0.05        1.64      2.52 o 
  -2 -11   9        0.01        0.88      1.82 o 
  -1 -11   9        0.17        2.52      1.81 o 
   0 -11   9        0.25        1.11      2.30 o 
   1 -11   9       73.28       71.26      6.02 o 
   2 -11   9       19.49       17.68      2.74 o 
   3 -11   9        2.73        4.28      3.50 o 
  -3 -10   9        0.53        1.30      1.55 o 
  -2 -10   9        5.56        7.30      1.54 o 
  -1 -10   9        1.67        4.06      1.84 o 
   0 -10   9       98.49      105.12      3.87 o 
   1 -10   9       27.06       30.13      2.54 o 
   2 -10   9       20.25       21.02      2.97 o 
   3 -10   9       18.80       16.29      2.46 o 
   4 -10   9       34.19       29.73      2.62 o 
  -4  -9   9        9.13       11.10      1.46 o 
  -3  -9   9        3.24        1.61      1.57 o 
  -2  -9   9        1.04        2.08      1.57 o 
  -1  -9   9       16.93       18.47      2.04 o 
   0  -9   9      145.55      149.69      4.37 o 
   1  -9   9        0.09        1.36      2.05 o 
   2  -9   9        1.01        0.87      1.73 o 
   3  -9   9       90.92       92.60      4.97 o 
   4  -9   9       34.20       34.92      4.19 o 
   5  -9   9        0.23        0.99      1.75 o 
  -4  -8   9        9.01        6.91      1.48 o 
  -3  -8   9       20.61       21.79      1.41 o 
  -2  -8   9        0.10        0.71      1.49 o 
  -1  -8   9        0.11        0.60      1.74 o 
   0  -8   9        5.70        6.99      1.86 o 
   1  -8   9       14.27       17.25      1.86 o 
   2  -8   9       14.94       16.44      1.71 o 
   3  -8   9       40.62       39.22      2.94 o 
   4  -8   9        2.65        2.72      1.81 o 
   5  -8   9       13.87       10.08      1.95 o 
  -5  -7   9        0.22        0.83      1.44 o 
  -4  -7   9        1.60        2.87      1.79 o 
  -3  -7   9       22.59       19.83      1.44 o 
  -2  -7   9       63.15       62.40      1.80 o 
  -1  -7   9       13.96       14.21      1.69 o 
   0  -7   9        3.75        4.98      1.71 o 
   1  -7   9       14.53       15.96      1.75 o 
   2  -7   9       15.53       18.97      1.59 o 
   3  -7   9        0.96        3.56      2.29 o 
   4  -7   9        2.04        2.67      1.66 o 
   5  -7   9       13.64       12.15      1.93 o 
   6  -7   9        6.04        5.74      1.85 o 
  -5  -6   9       99.42       94.38      1.81 o 
  -4  -6   9        8.32        9.99      2.01 o 
  -3  -6   9        8.73        9.89      1.42 o 
  -2  -6   9       64.35       61.20      2.05 o 
  -1  -6   9        9.91        7.71      1.83 o 
   0  -6   9       21.70       21.25      1.69 o 
   1  -6   9       39.07       41.45      1.95 o 
   2  -6   9        2.74        1.43      2.04 o 
   3  -6   9       47.55       43.25      1.73 o 
   4  -6   9        0.52        0.81      1.49 o 
   5  -6   9        6.16        7.61      1.68 o 
   6  -6   9        0.04        2.20      1.95 o 
  -6  -5   9        1.09        1.91      1.65 o 
  -5  -5   9       14.97       16.31      1.41 o 
  -4  -5   9       25.07       21.28      2.02 o 
  -3  -5   9       23.04       23.82      1.44 o 
  -2  -5   9       28.01       31.52      1.54 o 
  -1  -5   9       74.06       74.39      1.83 o 
   0  -5   9       43.12       39.38      1.73 o 
   1  -5   9        0.14        1.20      1.75 o 
   2  -5   9        7.87       12.74      2.73 o 
   3  -5   9       45.39       42.68      1.57 o 
   4  -5   9       20.54       20.95      1.50 o 
   5  -5   9        4.52        2.41      1.80 o 
   6  -5   9        0.13        0.95      1.76 o 
  -6  -4   9        1.74        1.66      1.48 o 
  -5  -4   9        6.67        6.67      1.35 o 
  -4  -4   9        3.46        2.59      1.88 o 
  -3  -4   9      144.02      135.47      3.27 o 
  -2  -4   9        7.83        9.30      1.58 o 
  -1  -4   9      333.06      327.72     14.66 o 
   0  -4   9        5.54        6.60      1.55 o 
   1  -4   9       34.73       37.25      2.07 o 
   2  -4   9        1.19       -3.48      1.74 o 
   3  -4   9        1.68        1.80      1.49 o 
   4  -4   9        2.34        3.90      1.48 o 
   5  -4   9        0.06        0.57      1.62 o 
   6  -4   9        7.47       10.43      1.76 o 
  -6  -3   9        0.06        4.39      1.49 o 
  -5  -3   9      109.98      102.52      1.57 o 
  -4  -3   9        7.85        8.80      1.65 o 
  -3  -3   9      440.16      439.20      3.65 o 
  -2  -3   9      210.69      217.24      1.81 o 
  -1  -3   9       51.02       54.52      1.86 o 
   0  -3   9        0.49        1.31      1.66 o 
   1  -3   9       19.18       21.79      1.82 o 
   2  -3   9       66.59       74.62      4.51 o 
   3  -3   9        0.04       -0.20      1.41 o 
   4  -3   9       72.28       72.06      1.75 o 
   5  -3   9       60.99       58.15      2.49 o 
   6  -3   9        1.23        0.26      1.89 o 
  -6  -2   9        0.02       -0.74      1.87 o 
  -5  -2   9       18.75       20.42      1.70 o 
  -4  -2   9       30.45       24.43      1.56 o 
  -3  -2   9       20.56       19.64      1.33 o 
  -2  -2   9       10.22       13.07      1.46 o 
  -1  -2   9      122.13      120.56      3.78 o 
   0  -2   9      202.75      227.39      6.23 o 
   1  -2   9     1738.33     1798.17      8.08 o 
   2  -2   9      799.38      819.32     29.94 o 
   3  -2   9       20.89       17.45      1.48 o 
   4  -2   9        0.03       -0.37      1.67 o 
   5  -2   9       14.18       15.05      2.93 o 
   6  -2   9        1.39        4.24      1.62 o 
  -6  -1   9        0.74        3.74      1.99 o 
  -5  -1   9       19.01       17.47      1.45 o 
  -4  -1   9       10.87       15.00      1.38 o 
  -3  -1   9      126.30      122.61      1.60 o 
  -2  -1   9      225.47      215.05      2.48 o 
  -1  -1   9      665.44      644.60     21.48 o 
   0  -1   9        7.13        9.69      1.69 o 
   1  -1   9      393.01      406.34      2.70 o 
   2  -1   9       67.09       69.45      2.73 o 
   3  -1   9       12.08       12.56      2.25 o 
   4  -1   9       74.15       70.80      2.92 o 
   5  -1   9       23.03       20.48      1.57 o 
   6  -1   9        1.05        2.55      1.73 o 
  -6   0   9       10.99       15.79      1.39 o 
  -5   0   9      110.99      108.12      1.44 o 
  -4   0   9      202.16      210.25      3.97 o 
  -3   0   9      151.84      147.86      1.71 o 
  -2   0   9        1.02       -0.18      1.43 o 
  -1   0   9        0.95        2.67      1.41 o 
   0   0   9       34.93       37.77      2.63 o 
   1   0   9      358.66      389.87      2.69 o 
   2   0   9      243.53      257.20      2.32 o 
   3   0   9       87.75       89.56      1.63 o 
   4   0   9       14.50       14.18      1.49 o 
   5   0   9        0.67        3.88      2.01 o 
   6   0   9        0.19        2.46      1.63 o 
  -6   1   9        6.98        7.58      1.45 o 
  -5   1   9        1.43        1.84      1.24 o 
  -4   1   9       16.34       17.33      1.71 o 
  -3   1   9        0.01       -1.45      1.47 o 
  -2   1   9        3.84        6.49      1.68 o 
  -1   1   9        3.71        2.39      1.55 o 
   0   1   9      336.55      365.01     19.36 o 
   1   1   9       60.56       64.07      2.50 o 
   2   1   9        2.87        3.66      1.77 o 
   3   1   9        0.65        1.05      1.37 o 
   4   1   9       19.48       20.41      1.49 o 
   5   1   9        0.61        1.01      1.44 o 
   6   1   9        6.40        4.18      1.66 o 
  -6   2   9        4.73        4.96      1.35 o 
  -5   2   9        0.45        2.58      1.33 o 
  -4   2   9        0.02        1.12      1.46 o 
  -3   2   9      100.70      103.26      1.60 o 
  -2   2   9       31.68       32.75      2.42 o 
  -1   2   9       32.02       34.58      1.49 o 
   0   2   9      286.63      286.44     13.52 o 
   1   2   9       36.23       35.85      2.37 o 
   2   2   9       33.06       34.78      2.44 o 
   3   2   9        2.00        3.01      1.53 o 
   4   2   9       19.66       16.84      1.63 o 
   5   2   9        2.90        2.47      2.79 o 
   6   2   9        1.12        0.09      1.58 o 
  -6   3   9       10.26        9.91      1.44 o 
  -5   3   9        0.93        2.54      1.49 o 
  -4   3   9        9.23       10.03      1.47 o 
  -3   3   9       85.82       92.35      2.12 o 
  -2   3   9       13.27       14.96      1.51 o 
  -1   3   9        7.33        6.92      1.49 o 
   0   3   9       28.48       27.78      1.88 o 
   1   3   9       51.82       55.70      3.91 o 
   2   3   9       10.14       10.88      1.83 o 
   3   3   9        2.71        2.60      1.45 o 
   4   3   9        0.69        1.69      1.45 o 
   5   3   9       40.17       35.42      1.68 o 
  -6   4   9        3.50        5.76      1.62 o 
  -5   4   9        0.03        1.78      1.60 o 
  -4   4   9       22.15       22.28      1.51 o 
  -3   4   9       10.35        9.94      1.68 o 
  -2   4   9        7.43        5.60      1.52 o 
  -1   4   9       91.37       93.06      2.49 o 
   0   4   9       33.33       35.39      2.28 o 
   1   4   9        1.52        5.41      1.89 o 
   2   4   9      135.61      143.06      2.29 o 
   3   4   9        2.95        3.45      1.37 o 
   4   4   9       60.17       61.91      4.80 o 
   5   4   9       14.13       14.14      2.64 o 
  -6   5   9        0.36       -2.13      2.43 o 
  -5   5   9        5.47        6.57      1.77 o 
  -4   5   9       17.67       19.99      1.86 o 
  -3   5   9       43.05       35.96      2.97 o 
  -2   5   9        1.66        1.87      1.47 o 
  -1   5   9      137.75      142.19      4.51 o 
   0   5   9      102.19      108.73      8.35 o 
   1   5   9        9.19        9.22      1.78 o 
   2   5   9       66.07       60.01      6.47 o 
   3   5   9       12.41       12.30      2.91 o 
   4   5   9        0.39        2.09      1.51 o 
  -5   6   9        0.42        2.29      2.26 o 
  -4   6   9       27.31       24.62      5.18 o 
  -3   6   9        3.59        3.86      1.80 o 
  -2   6   9      142.70      129.63      8.78 o 
  -1   6   9      111.47      119.12     13.12 o 
   0   6   9      112.22      114.66     13.31 o 
   1   6   9       20.80       25.44      4.31 o 
   2   6   9        0.06       -0.68      1.44 o 
   3   6   9        0.00       -3.03      1.52 o 
   4   6   9        0.94        2.77      2.20 o 
  -5   7   9        0.05        1.88      2.33 o 
  -4   7   9        0.24        1.69      2.07 o 
  -3   7   9        4.72        5.28      2.07 o 
  -2   7   9        0.53        1.71      1.70 o 
  -1   7   9       50.35       47.21      7.81 o 
   0   7   9       19.93       16.93      2.49 o 
   1   7   9       39.59       33.72      5.25 o 
   2   7   9       38.73       40.53      7.52 o 
   3   7   9        1.35        0.38      1.49 o 
  -4   8   9       10.39        5.55      2.48 o 
  -3   8   9        0.44        1.95      2.59 o 
  -2   8   9        8.61        5.47      2.35 o 
  -1   8   9        0.27       -1.81      1.78 o 
   0   8   9        7.95        7.43      1.56 o 
   1   8   9        0.70        0.62      1.48 o 
   2   8   9        7.58        8.29      2.69 o 
  -3   9   9        6.76        1.26      3.90 o 
  -2   9   9        3.77        2.79      1.99 o 
  -1   9   9        0.00        0.93      1.70 o 
   0   9   9        0.02        0.90      1.58 o 
   1   9   9        1.64        1.75      1.73 o 
   0 -12  10        6.39        2.61      2.33 o 
   1 -12  10        0.01       -1.75      2.31 o 
  -2 -11  10        1.19        2.30      1.86 o 
  -1 -11  10        3.82        7.00      1.99 o 
   0 -11  10       33.62       37.08      5.45 o 
   1 -11  10       60.12       71.06      6.82 o 
   2 -11  10        0.72       -0.42      2.41 o 
   3 -11  10        1.20        1.37      2.48 o 
  -3 -10  10        0.87        1.35      1.62 o 
  -2 -10  10       10.67       11.76      1.84 o 
  -1 -10  10        1.67        4.54      2.02 o 
   0 -10  10        9.16       10.53      1.92 o 
   1 -10  10       46.04       45.32      1.85 o 
   2 -10  10        2.15        0.31      2.07 o 
   3 -10  10       12.13        7.56      1.93 o 
   4 -10  10        7.00        4.71      1.96 o 
  -4  -9  10        4.98        4.50      1.62 o 
  -3  -9  10        0.42        1.12      1.51 o 
  -2  -9  10        0.32        3.18      2.31 o 
  -1  -9  10       62.56       61.61      5.39 o 
   0  -9  10      112.08      125.17      2.91 o 
   1  -9  10       57.92       66.88      2.00 o 
   2  -9  10       12.33       14.36      1.75 o 
   3  -9  10        2.44        3.60      1.66 o 
   4  -9  10        1.26        2.23      1.80 o 
   5  -9  10        3.55        0.97      2.11 o 
  -4  -8  10        0.09        2.24      1.48 o 
  -3  -8  10        3.04        3.74      1.40 o 
  -2  -8  10       46.46       45.52      1.48 o 
  -1  -8  10        0.16        1.22      1.61 o 
   0  -8  10        0.04        0.36      1.72 o 
   1  -8  10      135.57      142.01      3.53 o 
   2  -8  10       16.66       16.54      1.54 o 
   3  -8  10        0.45        2.25      1.67 o 
   4  -8  10        0.60        1.46      1.83 o 
   5  -8  10        0.08        1.62      1.91 o 
  -5  -7  10        0.00        0.94      2.13 o 
  -4  -7  10       15.31       20.76      2.46 o 
  -3  -7  10        0.11        0.73      1.37 o 
  -2  -7  10       11.27       11.61      1.44 o 
  -1  -7  10      132.16      138.56      3.37 o 
   0  -7  10        1.56        2.38      1.79 o 
   1  -7  10        0.02        2.45      1.76 o 
   2  -7  10       22.57       24.74      1.90 o 
   3  -7  10        3.54        4.45      1.64 o 
   4  -7  10       48.89       45.92      3.35 o 
   5  -7  10        0.05        1.07      1.70 o 
   6  -7  10        1.38        1.91      1.86 o 
  -5  -6  10        0.02        0.72      1.40 o 
  -4  -6  10       12.05       12.45      1.51 o 
  -3  -6  10       13.76       11.95      1.39 o 
  -2  -6  10       21.81       22.53      1.51 o 
  -1  -6  10       15.86       16.41      1.75 o 
   0  -6  10       11.92       14.63      1.76 o 
   1  -6  10        0.52        0.74      1.72 o 
   2  -6  10        0.06        0.76      1.93 o 
   3  -6  10        0.51       -0.72      1.50 o 
   4  -6  10       86.55       74.42      1.84 o 
   5  -6  10       34.09       29.39      1.81 o 
   6  -6  10        1.13        2.21      1.97 o 
  -5  -5  10        3.87        1.58      1.59 o 
  -4  -5  10       71.17       70.80      3.09 o 
  -3  -5  10        4.90        6.84      1.43 o 
  -2  -5  10        0.00        2.11      1.41 o 
  -1  -5  10       42.07       42.28      2.94 o 
   0  -5  10        0.24        1.46      1.70 o 
   1  -5  10      247.11      258.49     22.49 o 
   2  -5  10        2.10        2.49      1.78 o 
   3  -5  10       29.61       27.69      1.51 o 
   4  -5  10        0.40        1.68      1.52 o 
   5  -5  10        0.90        0.34      1.45 o 
   6  -5  10        1.30        2.36      1.69 o 
  -6  -4  10        0.34        0.01      2.10 o 
  -5  -4  10       46.95       43.63      1.66 o 
  -4  -4  10       94.18       88.99      3.68 o 
  -3  -4  10        0.39        0.95      1.38 o 
  -2  -4  10       37.21       42.20      1.52 o 
  -1  -4  10       32.69       37.28      1.88 o 
   0  -4  10        2.75        3.81      1.65 o 
   1  -4  10       46.35       50.65      2.87 o 
   2  -4  10        8.32       10.72      1.75 o 
   3  -4  10        3.08        2.53      1.41 o 
   4  -4  10       12.28       11.81      1.52 o 
   5  -4  10        0.50        0.88      1.54 o 
   6  -4  10       11.84       10.36      1.80 o 
  -6  -3  10        0.84        1.65      1.49 o 
  -5  -3  10        4.08        4.08      1.35 o 
  -4  -3  10       82.16       83.26      2.57 o 
  -3  -3  10       23.95       27.97      1.66 o 
  -2  -3  10       42.29       42.91      1.45 o 
  -1  -3  10      139.75      133.08      6.38 o 
   0  -3  10        0.00        2.61      1.54 o 
   1  -3  10       90.64       95.27      3.47 o 
   2  -3  10       21.57       22.84      1.75 o 
   3  -3  10       83.79       82.18      3.54 o 
   4  -3  10        3.62        4.87      1.47 o 
   5  -3  10        4.93        3.52      1.65 o 
   6  -3  10        0.03        1.56      1.76 o 
  -6  -2  10        0.29        3.36      1.35 o 
  -5  -2  10        0.28        2.54      1.37 o 
  -4  -2  10       12.58       14.69      1.36 o 
  -3  -2  10      103.83      100.66      1.91 o 
  -2  -2  10      142.92      135.57      2.22 o 
  -1  -2  10       64.96       68.00      2.81 o 
   0  -2  10       18.03       18.27      1.77 o 
   1  -2  10      696.30      712.24      3.17 o 
   2  -2  10       46.26       47.60      2.03 o 
   3  -2  10       22.32       24.94      1.47 o 
   4  -2  10       34.03       31.84      2.85 o 
   5  -2  10        5.57        7.21      1.74 o 
   6  -2  10        1.93        2.77      1.64 o 
  -6  -1  10        0.05        1.51      1.46 o 
  -5  -1  10        1.05        3.16      1.71 o 
  -4  -1  10       57.36       52.58      1.47 o 
  -3  -1  10        5.43        6.72      1.48 o 
  -2  -1  10       59.07       57.16      1.67 o 
  -1  -1  10        0.44        0.66      1.40 o 
   0  -1  10      209.63      226.07     18.43 o 
   1  -1  10       25.33       26.90      3.40 o 
   2  -1  10        1.13        1.63      1.70 o 
   3  -1  10        0.60        1.67      1.64 o 
   4  -1  10       16.61       16.26      1.52 o 
   5  -1  10        0.29        0.57      1.53 o 
   6  -1  10        0.37        1.46      1.57 o 
  -6   0  10        6.94        8.35      1.30 o 
  -5   0  10        2.93        5.88      1.32 o 
  -4   0  10      310.17      316.77      3.54 o 
  -3   0  10       24.96       21.39      1.36 o 
  -2   0  10       62.47       66.98      3.46 o 
  -1   0  10      222.56      237.49      8.20 o 
   0   0  10      152.60      148.48      8.14 o 
   1   0  10       59.52       75.46      3.30 o 
   2   0  10        1.60        0.87      2.30 o 
   3   0  10       12.79       14.39      1.48 o 
   4   0  10       10.60       10.63      1.49 o 
   5   0  10        1.04        1.61      1.48 o 
   6   0  10        3.39        3.23      1.66 o 
  -6   1  10        1.77        5.51      1.32 o 
  -5   1  10        5.95        8.09      1.44 o 
  -4   1  10        1.33        1.37      1.33 o 
  -3   1  10      149.10      154.21      3.27 o 
  -2   1  10       44.31       45.57      1.50 o 
  -1   1  10       97.09      101.09      4.37 o 
   0   1  10      219.23      244.75     14.23 o 
   1   1  10       17.81       19.73      2.70 o 
   2   1  10        1.87        1.07      1.67 o 
   3   1  10        0.30        0.20      1.46 o 
   4   1  10        0.30        2.15      1.47 o 
   5   1  10        3.26        1.83      1.56 o 
   6   1  10        2.26        2.83      2.01 o 
  -6   2  10        4.37        7.43      1.40 o 
  -5   2  10        7.97       10.82      1.39 o 
  -4   2  10       77.55       77.01      1.74 o 
  -3   2  10       52.28       50.82      2.06 o 
  -2   2  10      198.99      200.68      6.58 o 
  -1   2  10        0.79        2.78      1.57 o 
   0   2  10        3.78        5.97      1.93 o 
   1   2  10        0.02       -0.58      1.88 o 
   2   2  10      129.81      140.25      1.99 o 
   3   2  10       46.61       46.90      2.79 o 
   4   2  10        2.19        3.01      1.42 o 
   5   2  10        0.15        1.36      1.59 o 
  -6   3  10        0.94        0.78      1.44 o 
  -5   3  10        2.17        2.41      1.36 o 
  -4   3  10       19.88       18.33      1.41 o 
  -3   3  10        2.06        3.88      1.65 o 
  -2   3  10        7.57        9.29      1.55 o 
  -1   3  10       15.92       17.75      1.68 o 
   0   3  10       61.97       67.39      3.88 o 
   1   3  10        1.68        3.01      1.76 o 
   2   3  10        0.38        3.41      1.81 o 
   3   3  10        0.73        2.64      2.39 o 
   4   3  10       20.84       21.58      1.79 o 
   5   3  10       65.20       55.97      4.78 o 
  -6   4  10        3.07        4.72      1.73 o 
  -5   4  10        0.25        1.19      1.55 o 
  -4   4  10        9.30        7.19      1.63 o 
  -3   4  10       39.95       38.96      1.77 o 
  -2   4  10      217.27      220.59      7.08 o 
  -1   4  10        4.27        5.92      1.64 o 
   0   4  10       79.06       83.24      4.22 o 
   1   4  10        0.31        0.71      1.66 o 
   2   4  10        2.92        2.25      1.52 o 
   3   4  10        0.47        0.77      1.49 o 
   4   4  10       25.33       29.41      1.63 o 
   5   4  10       11.51       10.02      1.72 o 
  -5   5  10       32.03       30.50      2.17 o 
  -4   5  10        0.04       -0.37      1.75 o 
  -3   5  10        3.10        4.91      1.75 o 
  -2   5  10      139.67      128.11      5.18 o 
  -1   5  10       15.34       14.53      1.66 o 
   0   5  10        6.42        9.00      3.69 o 
   1   5  10      113.71      126.91     16.58 o 
   2   5  10        7.45        6.80      2.13 o 
   3   5  10        2.55        4.46      1.55 o 
   4   5  10        3.59        4.52      1.67 o 
  -5   6  10        1.17        2.36      2.60 o 
  -4   6  10       16.45       12.28      6.38 o 
  -3   6  10        0.33       -0.07      1.89 o 
  -2   6  10       15.66       18.60      2.19 o 
  -1   6  10       56.08       62.81      7.82 o 
   0   6  10        0.57        3.22      2.11 o 
   1   6  10       11.96       14.53      3.21 o 
   2   6  10       28.81       31.14      4.37 o 
   3   6  10        0.25        2.20      2.29 o 
  -4   7  10        4.61        4.22      2.26 o 
  -3   7  10        0.21        1.10      1.99 o 
  -2   7  10        0.27        1.63      1.72 o 
  -1   7  10        0.38       -0.36      1.61 o 
   0   7  10        0.09        2.53      1.37 o 
   1   7  10        1.10       -1.31      1.34 o 
   2   7  10        0.08       -0.69      1.61 o 
   3   7  10       10.76       13.22      2.56 o 
  -3   8  10        9.74        3.93      3.76 o 
  -2   8  10        3.41        0.97      1.79 o 
  -1   8  10       11.73       10.99      1.96 o 
   0   8  10        0.27       -0.74      1.68 o 
   1   8  10        0.09        0.46      1.50 o 
  -1   9  10        0.06        1.80      1.89 o 
  -1 -11  11       21.68       22.90      1.91 o 
   0 -11  11        0.69        3.45      2.03 o 
   1 -11  11        0.01        0.95      2.20 o 
   2 -11  11        7.08        8.51      2.45 o 
   3 -11  11        0.22        1.32      2.27 o 
  -3 -10  11        0.02        0.67      1.79 o 
  -2 -10  11        0.48        1.14      1.73 o 
  -1 -10  11        4.46        5.14      1.76 o 
   0 -10  11        0.13       -0.78      1.88 o 
   1 -10  11       29.87       27.40      2.37 o 
   2 -10  11       13.72       13.36      1.72 o 
   3 -10  11        0.96        2.20      1.96 o 
   4 -10  11        1.81        2.03      1.80 o 
  -3  -9  11        7.50        8.11      1.45 o 
  -2  -9  11       11.38       15.31      1.68 o 
  -1  -9  11       41.11       44.85      1.84 o 
   0  -9  11       23.47       27.81      3.07 o 
   1  -9  11        4.74        6.01      1.85 o 
   2  -9  11        0.17        0.85      1.66 o 
   3  -9  11        0.13        1.03      1.56 o 
   4  -9  11        0.01        0.91      1.81 o 
   5  -9  11        6.53        4.17      2.08 o 
  -4  -8  11        6.07        5.67      1.44 o 
  -3  -8  11        0.23        0.97      1.52 o 
  -2  -8  11       92.53       93.22      5.21 o 
  -1  -8  11      167.59      184.88      3.40 o 
   0  -8  11      103.20      116.58      4.08 o 
   1  -8  11        7.37        9.86      1.68 o 
   2  -8  11        3.05        3.93      1.76 o 
   3  -8  11        0.50        2.04      1.67 o 
   4  -8  11        2.10        3.15      1.86 o 
   5  -8  11       15.00        8.11      1.88 o 
  -5  -7  11        1.38        2.87      1.64 o 
  -4  -7  11        3.22        2.61      1.87 o 
  -3  -7  11        4.19        3.12      1.38 o 
  -2  -7  11       29.38       30.19      1.38 o 
  -1  -7  11       42.14       46.18      1.71 o 
   0  -7  11        9.63        7.58      1.64 o 
   1  -7  11        0.00        2.45      1.92 o 
   2  -7  11       67.89       67.01      2.40 o 
   3  -7  11        0.16        0.89      1.77 o 
   4  -7  11        4.31        1.64      1.57 o 
   5  -7  11       14.52       11.65      1.95 o 
  -5  -6  11        1.50        3.85      1.49 o 
  -4  -6  11        0.37        3.46      1.32 o 
  -3  -6  11       15.81       17.64      1.63 o 
  -2  -6  11       18.86       21.23      1.48 o 
  -1  -6  11        9.66        8.44      1.63 o 
   0  -6  11       47.19       49.37      2.21 o 
   1  -6  11      212.56      213.57     14.22 o 
   2  -6  11       19.98       19.69      2.79 o 
   3  -6  11        4.28        3.59      1.61 o 
   4  -6  11        8.75        8.56      1.70 o 
   5  -6  11        2.50        3.58      2.06 o 
   6  -6  11        0.31        0.62      1.74 o 
  -5  -5  11        7.91        5.92      1.39 o 
  -4  -5  11       44.53       45.16      1.37 o 
  -3  -5  11        3.58        3.92      1.32 o 
  -2  -5  11        1.06        0.77      1.43 o 
  -1  -5  11        4.66        7.32      1.83 o 
   0  -5  11       11.44        9.03      1.76 o 
   1  -5  11        3.32        3.34      1.60 o 
   2  -5  11       40.33       40.43      3.33 o 
   3  -5  11        0.03        0.81      1.51 o 
   4  -5  11        1.92        5.97      1.49 o 
   5  -5  11        0.24        2.41      1.71 o 
   6  -5  11        8.07        2.37      1.75 o 
  -6  -4  11        0.38        0.38      1.46 o 
  -5  -4  11        5.59        5.70      1.27 o 
  -4  -4  11       31.19       34.58      1.43 o 
  -3  -4  11        0.87        2.56      1.29 o 
  -2  -4  11        0.74        0.19      1.36 o 
  -1  -4  11        0.09        1.81      1.82 o 
   0  -4  11       27.19       27.62      1.65 o 
   1  -4  11       18.13       15.49      2.50 o 
   2  -4  11       29.36       28.05      1.96 o 
   3  -4  11       10.25       13.93      1.51 o 
   4  -4  11       48.82       48.07      1.63 o 
   5  -4  11        1.07        2.31      1.55 o 
   6  -4  11        0.25        0.82      1.60 o 
  -6  -3  11        0.00        2.45      1.39 o 
  -5  -3  11        0.55       -0.31      1.24 o 
  -4  -3  11        1.28        0.65      1.27 o 
  -3  -3  11        0.56        1.04      1.37 o 
  -2  -3  11        0.00        1.83      1.41 o 
  -1  -3  11       70.63       78.80      2.47 o 
   0  -3  11       26.77       29.46      1.55 o 
   1  -3  11       87.60       80.74     10.04 o 
   2  -3  11       39.01       41.50      1.97 o 
   3  -3  11       24.01       25.07      1.47 o 
   4  -3  11       40.33       41.90      2.05 o 
   5  -3  11       16.00       10.95      1.58 o 
   6  -3  11        0.20        0.19      1.68 o 
  -6  -2  11        8.81        5.79      1.41 o 
  -5  -2  11        0.49       -0.11      1.34 o 
  -4  -2  11       66.46       70.67      2.39 o 
  -3  -2  11       76.65       69.02      1.47 o 
  -2  -2  11        1.34        3.03      1.46 o 
  -1  -2  11        2.20        3.76      1.44 o 
   0  -2  11        3.67        4.10      1.50 o 
   1  -2  11       15.43       16.19      1.77 o 
   2  -2  11      173.56      182.99      6.84 o 
   3  -2  11       53.59       57.96      2.95 o 
   4  -2  11       16.21       16.92      1.73 o 
   5  -2  11        4.87        3.75      1.80 o 
   6  -2  11        0.85        3.12      1.90 o 
  -6  -1  11        8.35       11.82      1.41 o 
  -5  -1  11        0.58        1.07      1.35 o 
  -4  -1  11      186.45      190.25      3.73 o 
  -3  -1  11      547.24      550.67      7.13 o 
  -2  -1  11        2.57        3.70      1.58 o 
  -1  -1  11       39.95       48.71      1.98 o 
   0  -1  11        3.37        3.23      2.35 o 
   1  -1  11      170.88      169.79     10.54 o 
   2  -1  11       16.64       17.16      1.74 o 
   3  -1  11       10.60       11.01      1.50 o 
   4  -1  11       15.33       16.00      1.99 o 
   5  -1  11       33.40       29.34      1.56 o 
   6  -1  11        1.67        0.11      1.78 o 
  -6   0  11        0.48        2.92      1.31 o 
  -5   0  11       10.43        9.18      1.34 o 
  -4   0  11      269.81      276.46      3.71 o 
  -3   0  11      130.46      128.67      3.31 o 
  -2   0  11       28.12       23.44      1.62 o 
  -1   0  11      118.26      131.79      3.98 o 
   0   0  11       46.87       46.73      1.74 o 
   1   0  11        0.22       -1.13      1.51 o 
   2   0  11        0.05        2.62      1.64 o 
   3   0  11        3.74        4.02      1.71 o 
   4   0  11        1.27        1.73      1.38 o 
   5   0  11        0.00       -0.32      1.45 o 
   6   0  11        1.06        1.27      1.64 o 
  -6   1  11        1.91        3.08      1.38 o 
  -5   1  11        4.05        5.98      1.46 o 
  -4   1  11       19.06       20.62      1.37 o 
  -3   1  11       79.42       76.15      1.81 o 
  -2   1  11      214.68      223.98      5.82 o 
  -1   1  11       85.16       93.65      2.56 o 
   0   1  11       99.46      113.38      2.92 o 
   1   1  11       50.37       56.76      5.12 o 
   2   1  11       13.90       14.79      2.31 o 
   3   1  11        0.30       -0.04      1.40 o 
   4   1  11       28.02       27.73      1.79 o 
   5   1  11        1.89        5.33      1.51 o 
  -6   2  11        2.30        2.67      1.42 o 
  -5   2  11        1.64        3.43      1.33 o 
  -4   2  11       10.02       10.24      1.38 o 
  -3   2  11       67.13       67.11      4.12 o 
  -2   2  11       36.53       39.18      1.54 o 
  -1   2  11        0.00        1.44      1.62 o 
   0   2  11       35.66       36.05      1.98 o 
   1   2  11        0.77        1.67      1.48 o 
   2   2  11      100.58      100.52      2.66 o 
   3   2  11        3.70        1.57      1.49 o 
   4   2  11        5.01        6.03      1.45 o 
   5   2  11       15.37       17.24      2.38 o 
  -6   3  11        5.04        7.10      1.45 o 
  -5   3  11        0.10        4.22      1.56 o 
  -4   3  11        1.40        2.47      4.58 o 
  -3   3  11        9.87        9.11      1.66 o 
  -2   3  11       74.89       77.93      3.69 o 
  -1   3  11       63.12       68.06      2.34 o 
   0   3  11       37.94       44.09      2.92 o 
   1   3  11      131.13      121.54     19.67 o 
   2   3  11        2.87        2.18      1.68 o 
   3   3  11       18.17       18.75      1.51 o 
   4   3  11       42.58       38.53      5.04 o 
   5   3  11        9.44        9.95      1.64 o 
  -5   4  11        0.77        1.18      1.77 o 
  -4   4  11        0.05        1.34      1.72 o 
  -3   4  11       30.22       31.14      1.82 o 
  -2   4  11       57.03       57.27      2.86 o 
  -1   4  11       86.32       89.73      4.66 o 
   0   4  11        3.44        4.08      1.63 o 
   1   4  11      149.88      163.74     18.45 o 
   2   4  11       88.56       92.22     11.46 o 
   3   4  11        2.57        2.50      1.45 o 
   4   4  11       11.95       12.79      2.26 o 
  -5   5  11        0.12        1.44      1.93 o 
  -4   5  11        3.29       -0.02      1.79 o 
  -3   5  11       16.69       21.10      1.72 o 
  -2   5  11        4.68        1.42      1.53 o 
  -1   5  11       16.51       16.74      1.57 o 
   0   5  11        0.06       -0.18      1.64 o 
   1   5  11       60.99       64.58      9.73 o 
   2   5  11        7.50        7.08      1.42 o 
   3   5  11        3.39        5.26      1.57 o 
   4   5  11        0.11        0.62      1.79 o 
  -5   6  11        0.72        1.15      3.55 o 
  -4   6  11        1.85        0.84      2.34 o 
  -3   6  11        3.67        2.39      1.96 o 
  -2   6  11       27.84       24.26      3.54 o 
  -1   6  11        0.15        0.35      1.55 o 
   0   6  11        5.68        5.35      1.67 o 
   1   6  11       15.75       16.77      3.58 o 
   2   6  11        0.52        0.10      1.41 o 
   3   6  11       11.96       14.02      2.59 o 
  -4   7  11        0.42        0.18      2.39 o 
  -3   7  11        7.67        6.21      1.99 o 
  -2   7  11       17.04       13.87      2.35 o 
  -1   7  11        1.28        1.60      1.57 o 
   0   7  11        0.43        2.01      1.90 o 
   1   7  11        0.83        2.65      1.69 o 
   2   7  11       19.83       19.53      5.59 o 
  -3   8  11       41.04       40.03      7.92 o 
  -2   8  11        1.06        1.98      1.90 o 
  -1   8  11        0.56        0.83      1.66 o 
   0   8  11        1.26        1.30      2.03 o 
   1   8  11        3.61        3.32      1.63 o 
  -1 -11  12        1.48        3.31      2.15 o 
   0 -11  12        1.33        0.85      1.94 o 
   1 -11  12        9.25        9.94      2.18 o 
   2 -11  12        0.57        2.36      2.24 o 
  -2 -10  12        6.79        7.79      1.92 o 
  -1 -10  12        3.93        6.57      2.48 o 
   0 -10  12        1.27        5.06      1.74 o 
   1 -10  12       31.13       31.24      1.90 o 
   2 -10  12        0.94        1.76      1.91 o 
   3 -10  12        1.08        2.34      1.94 o 
   4 -10  12        6.90        4.94      1.71 o 
  -3  -9  12       17.15       19.67      3.38 o 
  -2  -9  12       14.76       13.44      1.81 o 
  -1  -9  12       23.90       26.28      1.80 o 
   0  -9  12       61.07       64.34      3.06 o 
   1  -9  12       30.63       35.53      3.25 o 
   2  -9  12        0.51        1.33      1.64 o 
   3  -9  12        0.56        2.86      1.45 o 
   4  -9  12        0.13        1.64      1.69 o 
  -4  -8  12        0.90       -0.05      1.89 o 
  -3  -8  12       14.43       14.67      1.43 o 
  -2  -8  12       91.65       91.52      1.85 o 
  -1  -8  12      197.55      206.88      5.36 o 
   0  -8  12        0.49        4.22      1.80 o 
   1  -8  12        2.89        4.12      1.94 o 
   2  -8  12        0.01        1.71      1.92 o 
   3  -8  12       17.83       16.29      1.78 o 
   4  -8  12        3.02        2.09      1.76 o 
   5  -8  12        1.40        3.05      1.74 o 
  -4  -7  12       31.65       34.06      1.87 o 
  -3  -7  12        6.50        8.71      1.35 o 
  -2  -7  12       50.73       52.77      3.22 o 
  -1  -7  12       12.87       12.51      1.65 o 
   0  -7  12      104.05      110.48      7.05 o 
   1  -7  12      112.48      106.07      6.20 o 
   2  -7  12       74.90       76.94      2.19 o 
   3  -7  12        4.06        3.46      1.54 o 
   4  -7  12       11.74       12.45      1.73 o 
   5  -7  12        1.55        2.72      1.96 o 
  -5  -6  12        0.33        0.80      1.40 o 
  -4  -6  12        2.35        2.55      1.67 o 
  -3  -6  12       55.62       51.85      2.02 o 
  -2  -6  12       50.93       53.67      2.63 o 
  -1  -6  12        1.55        5.21      2.13 o 
   0  -6  12       66.58       67.44      2.49 o 
   1  -6  12        8.64        9.17      2.11 o 
   2  -6  12        9.68       12.42      3.22 o 
   3  -6  12        0.15        1.88      1.62 o 
   4  -6  12        2.02        1.71      1.46 o 
   5  -6  12        2.21        1.72      1.91 o 
  -5  -5  12        0.42        1.52      1.35 o 
  -4  -5  12        0.44        0.05      1.28 o 
  -3  -5  12        0.85        1.69      1.27 o 
  -2  -5  12       29.13       31.18      2.60 o 
  -1  -5  12        2.64        5.62      1.62 o 
   0  -5  12       28.73       37.96      2.88 o 
   1  -5  12       78.47       87.30      6.12 o 
   2  -5  12       32.97       31.07      2.08 o 
   3  -5  12        2.71       -0.86      1.81 o 
   4  -5  12       24.08       21.49      1.77 o 
   5  -5  12        3.86        4.50      1.63 o 
   6  -5  12        3.07        4.28      1.78 o 
  -5  -4  12        1.52        0.39      1.34 o 
  -4  -4  12       17.12       19.76      1.67 o 
  -3  -4  12       13.83       15.64      1.40 o 
  -2  -4  12       12.34       12.18      1.50 o 
  -1  -4  12        8.44        8.80      1.66 o 
   0  -4  12      233.02      232.08      7.58 o 
   1  -4  12       89.83       88.42      5.64 o 
   2  -4  12       66.69       71.60      2.44 o 
   3  -4  12        0.02        2.57      1.88 o 
   4  -4  12        0.00        1.29      1.45 o 
   5  -4  12        0.59        0.19      1.70 o 
   6  -4  12        0.03        0.95      1.76 o 
  -6  -3  12        0.05       -0.31      1.47 o 
  -5  -3  12        4.33        5.78      1.24 o 
  -4  -3  12        0.70        1.96      1.25 o 
  -3  -3  12        1.51        3.32      1.71 o 
  -2  -3  12        4.93        5.79      1.48 o 
  -1  -3  12       18.03       19.17      3.31 o 
   0  -3  12       18.88       20.68      1.53 o 
   1  -3  12        8.77        6.10      1.62 o 
   2  -3  12      251.21      257.63      8.75 o 
   3  -3  12      418.74      426.37      4.93 o 
   4  -3  12       15.07       13.00      1.43 o 
   5  -3  12        0.32        0.38      1.58 o 
   6  -3  12        4.69        4.32      1.65 o 
  -6  -2  12       34.41       33.54      2.74 o 
  -5  -2  12        0.25        0.30      1.40 o 
  -4  -2  12        1.53        3.08      1.77 o 
  -3  -2  12       12.34       14.18      1.40 o 
  -2  -2  12       39.44       36.88      1.65 o 
  -1  -2  12        7.39        8.32      1.47 o 
   0  -2  12        2.51        3.44      1.46 o 
   1  -2  12      221.82      220.90     15.02 o 
   2  -2  12      292.95      297.03      8.44 o 
   3  -2  12        0.03        0.13      1.67 o 
   4  -2  12        0.16        0.09      1.36 o 
   5  -2  12       30.71       24.69      1.94 o 
   6  -2  12       16.68       12.00      1.78 o 
  -6  -1  12        1.00        1.06      1.30 o 
  -5  -1  12        1.60        2.61      1.40 o 
  -4  -1  12      172.60      171.37      1.86 o 
  -3  -1  12       70.40       77.32      2.32 o 
  -2  -1  12      139.15      133.36      5.62 o 
  -1  -1  12       16.60       20.73      2.08 o 
   0  -1  12        2.78        4.89      1.45 o 
   1  -1  12      100.39       97.14      8.49 o 
   2  -1  12      168.73      176.44      5.26 o 
   3  -1  12        4.66        4.58      1.73 o 
   4  -1  12       16.70       17.58      1.40 o 
   5  -1  12        3.64        0.76      1.85 o 
  -6   0  12        0.00       -0.10      1.40 o 
  -5   0  12       49.33       48.48      1.76 o 
  -4   0  12       45.24       45.27      1.41 o 
  -3   0  12        4.48        4.31      1.58 o 
  -2   0  12       58.67       55.65      2.65 o 
  -1   0  12       43.74       45.46      4.50 o 
   0   0  12        1.19        3.20      1.57 o 
   1   0  12      107.33      108.24      8.30 o 
   2   0  12        0.00        1.62      1.64 o 
   3   0  12        0.40        2.07      1.91 o 
   4   0  12        0.14       -0.05      1.53 o 
   5   0  12        8.94        7.39      1.80 o 
  -6   1  12       13.70       11.81      1.46 o 
  -5   1  12        1.22        2.19      1.40 o 
  -4   1  12        1.60        3.76      1.32 o 
  -3   1  12       63.29       65.77      2.03 o 
  -2   1  12        3.89        7.30      2.65 o 
  -1   1  12       59.30       66.15      3.53 o 
   0   1  12       17.69       16.65      1.56 o 
   1   1  12        2.23        4.88      1.58 o 
   2   1  12       39.71       41.45      2.57 o 
   3   1  12       16.27       16.33      1.44 o 
   4   1  12        3.90        5.01      1.53 o 
   5   1  12        5.27        7.37      1.54 o 
  -6   2  12        0.03        2.09      1.50 o 
  -5   2  12        4.54        3.46      1.41 o 
  -4   2  12       15.60       13.24      1.64 o 
  -3   2  12        9.45        9.33      1.91 o 
  -2   2  12       33.64       32.51      1.75 o 
  -1   2  12       16.69       19.07      1.57 o 
   0   2  12       29.98       34.54      3.90 o 
   1   2  12       32.27       36.02      1.88 o 
   2   2  12        0.05       -1.90      2.35 o 
   3   2  12       10.70        7.84      1.64 o 
   4   2  12        0.00        2.32      1.58 o 
   5   2  12        3.56        3.04      1.60 o 
  -5   3  12        0.34        1.03      1.51 o 
  -4   3  12        0.88        1.37      1.58 o 
  -3   3  12      102.22       94.98      7.90 o 
  -2   3  12       39.68       38.54      2.54 o 
  -1   3  12       19.98       22.79      1.64 o 
   0   3  12       15.28       13.66      2.29 o 
   1   3  12       27.05       27.44      4.47 o 
   2   3  12        0.08       -0.21      1.57 o 
   3   3  12        0.74       -0.08      1.51 o 
   4   3  12        0.95        1.04      1.72 o 
  -5   4  12        1.36        2.88      1.72 o 
  -4   4  12        4.81        2.11      1.65 o 
  -3   4  12       13.03        7.01      2.29 o 
  -2   4  12       43.38       38.02      2.75 o 
  -1   4  12        1.00        4.86      1.54 o 
   0   4  12      125.37      145.44     16.96 o 
   1   4  12        6.95        4.94      2.59 o 
   2   4  12        0.05        2.50      1.60 o 
   3   4  12        0.07       -0.20      1.92 o 
   4   4  12        2.33        3.02      1.68 o 
  -5   5  12        0.06        0.60      2.23 o 
  -4   5  12        5.22        5.35      1.74 o 
  -3   5  12        0.01       -1.36      1.76 o 
  -2   5  12       36.16       31.04      4.33 o 
  -1   5  12      177.90      178.18     30.69 o 
   0   5  12       51.09       56.00      8.61 o 
   1   5  12       38.24       34.29     14.52 o 
   2   5  12        5.44        6.94      1.45 o 
   3   5  12        0.57        1.34      1.43 o 
  -4   6  12        1.02        1.58      1.93 o 
  -3   6  12        8.12        4.62      1.83 o 
  -2   6  12       18.39       15.65      3.09 o 
  -1   6  12        8.14        9.03      1.81 o 
   0   6  12        0.10       -0.20      1.46 o 
   1   6  12        2.16        1.13      2.91 o 
   2   6  12       10.90       11.82      3.29 o 
  -3   7  12        1.49        1.04      2.49 o 
  -2   7  12        8.89        7.75      2.09 o 
  -1   7  12        4.76        3.20      1.68 o 
   0   7  12        0.20        0.83      1.61 o 
   1   7  12        0.00        2.04      1.56 o 
  -1   8  12       17.84       14.39      4.12 o 
   0 -11  13        0.29       -2.09      2.02 o 
   1 -11  13       15.99       12.52      1.95 o 
   2 -11  13        0.05        1.02      2.14 o 
  -2 -10  13        1.57        2.19      1.77 o 
  -1 -10  13        4.26        3.26      1.78 o 
   0 -10  13        0.22        2.02      1.76 o 
   1 -10  13        6.73        3.95      1.78 o 
   2 -10  13        0.71        0.60      1.88 o 
   3 -10  13        2.62        1.73      1.89 o 
  -3  -9  13        1.66        4.41      1.76 o 
  -2  -9  13       13.29       13.21      2.83 o 
  -1  -9  13        0.01        0.93      1.79 o 
   0  -9  13       40.68       40.45      3.03 o 
   1  -9  13        8.11       12.34      1.73 o 
   2  -9  13        2.13        3.10      1.84 o 
   3  -9  13        0.05       -0.43      1.59 o 
   4  -9  13        0.21        0.99      1.80 o 
  -4  -8  13        0.00       -0.46      1.55 o 
  -3  -8  13        0.10        0.12      1.58 o 
  -2  -8  13       29.81       30.01      2.11 o 
  -1  -8  13       29.67       31.48      1.73 o 
   0  -8  13       22.39       21.62      2.22 o 
   1  -8  13        5.68        7.45      3.68 o 
   2  -8  13       12.74       11.08      1.83 o 
   3  -8  13        2.73        1.16      1.89 o 
   4  -8  13        9.19        7.43      2.41 o 
  -4  -7  13       15.29       13.12      1.48 o 
  -3  -7  13        2.68        3.60      1.34 o 
  -2  -7  13       20.02       21.48      1.71 o 
  -1  -7  13       18.80       20.03      1.56 o 
   0  -7  13        4.36        3.10      1.54 o 
   1  -7  13        7.44        8.77      1.58 o 
   2  -7  13       15.80       10.30      2.26 o 
   3  -7  13        1.98        2.45      1.71 o 
   4  -7  13        1.92        3.63      1.88 o 
   5  -7  13        0.50        0.95      1.81 o 
  -5  -6  13        0.35        1.45      1.40 o 
  -4  -6  13        0.42        0.51      1.30 o 
  -3  -6  13       40.76       41.72      1.64 o 
  -2  -6  13        8.59        9.15      1.53 o 
  -1  -6  13       11.05       12.53      1.57 o 
   0  -6  13       31.38       30.15      2.14 o 
   1  -6  13        3.18        5.16      1.66 o 
   2  -6  13        5.99        7.19      1.98 o 
   3  -6  13        0.41        1.43      1.45 o 
   4  -6  13        1.92        3.42      1.49 o 
   5  -6  13        0.14       -0.28      1.70 o 
  -5  -5  13        0.01       -0.35      1.41 o 
  -4  -5  13       16.47       16.64      1.33 o 
  -3  -5  13        6.34        8.27      1.71 o 
  -2  -5  13       30.42       34.25      1.51 o 
  -1  -5  13        4.86        4.23      1.78 o 
   0  -5  13       60.77       65.81      1.97 o 
   1  -5  13       82.91       80.89      4.26 o 
   2  -5  13       38.10       37.26      2.57 o 
   3  -5  13       14.33        9.92      2.73 o 
   4  -5  13        0.58        2.48      1.54 o 
   5  -5  13        2.27        5.40      1.79 o 
  -5  -4  13        1.63        2.25      1.42 o 
  -4  -4  13        0.36        0.67      1.39 o 
  -3  -4  13        0.87        2.02      1.28 o 
  -2  -4  13      180.87      171.68      7.98 o 
  -1  -4  13      141.67      149.18      3.42 o 
   0  -4  13       49.14       53.64      1.80 o 
   1  -4  13      102.75      103.02     19.58 o 
   2  -4  13       24.42       25.80      1.74 o 
   3  -4  13       10.68        9.28      1.93 o 
   4  -4  13       47.59       46.65      6.20 o 
   5  -4  13        0.14        1.25      1.61 o 
  -5  -3  13        0.27        2.08      1.30 o 
  -4  -3  13        0.51        0.67      1.31 o 
  -3  -3  13        0.00       -0.62      1.40 o 
  -2  -3  13       34.18       34.35      2.13 o 
  -1  -3  13       11.69       15.45      2.71 o 
   0  -3  13        6.49        9.14      1.49 o 
   1  -3  13       39.32       45.70      3.35 o 
   2  -3  13      883.32      898.76     25.97 o 
   3  -3  13       82.98       80.92      3.45 o 
   4  -3  13       11.84       12.15      1.53 o 
   5  -3  13        0.77        2.22      1.61 o 
  -5  -2  13        1.85        1.69      1.91 o 
  -4  -2  13        4.54        5.56      1.52 o 
  -3  -2  13       33.98       31.15      1.47 o 
  -2  -2  13       95.73       86.22      5.27 o 
  -1  -2  13        0.56        0.78      1.39 o 
   0  -2  13        0.07        4.44      1.86 o 
   1  -2  13       10.85       11.77      1.62 o 
   2  -2  13       83.13       94.70      2.75 o 
   3  -2  13        3.56        1.61      1.73 o 
   4  -2  13       16.95       18.01      1.63 o 
   5  -2  13       13.18       12.96      1.85 o 
  -6  -1  13        3.47        4.45      1.52 o 
  -5  -1  13        0.34        2.18      1.47 o 
  -4  -1  13       56.26       59.84      2.07 o 
  -3  -1  13        0.00        1.69      1.69 o 
  -2  -1  13       61.06       65.31      5.28 o 
  -1  -1  13        3.19        6.07      1.54 o 
   0  -1  13        4.53        7.32      1.38 o 
   1  -1  13       15.49       18.12      4.24 o 
   2  -1  13       15.70       14.41      1.74 o 
   3  -1  13        6.39        5.92      1.86 o 
   4  -1  13        2.79        0.77      1.43 o 
   5  -1  13        0.40        1.30      1.95 o 
  -6   0  13        3.48        4.90      1.45 o 
  -5   0  13        2.98        3.98      1.41 o 
  -4   0  13       26.42       24.42      2.04 o 
  -3   0  13        2.14        3.13      1.55 o 
  -2   0  13        1.01        1.25      1.49 o 
  -1   0  13        2.37        2.61      1.49 o 
   0   0  13       11.63       12.32      1.58 o 
   1   0  13        1.55        5.25      1.48 o 
   2   0  13       60.28       70.00      3.05 o 
   3   0  13       20.36       19.91      1.76 o 
   4   0  13        0.14        3.01      2.85 o 
   5   0  13        1.16        1.82      2.08 o 
  -5   1  13        0.14        2.41      1.36 o 
  -4   1  13        5.14        7.44      1.55 o 
  -3   1  13       26.99       24.02      1.95 o 
  -2   1  13        6.49        5.59      1.56 o 
  -1   1  13        6.11        7.85      1.71 o 
   0   1  13        0.63        7.59      3.12 o 
   1   1  13       19.52       19.03      1.93 o 
   2   1  13       50.29       62.52      1.83 o 
   3   1  13       41.56       37.63      1.88 o 
   4   1  13        8.88       10.86      1.50 o 
   5   1  13        1.85        0.45      1.70 o 
  -5   2  13        0.41        1.26      1.42 o 
  -4   2  13        6.29        5.80      1.55 o 
  -3   2  13       16.10       17.58      1.58 o 
  -2   2  13        5.30        6.77      1.25 o 
  -1   2  13        0.02        2.13      1.51 o 
   0   2  13        0.92        3.75      1.58 o 
   1   2  13       14.12       14.86      1.63 o 
   2   2  13        3.33        3.02      1.48 o 
   3   2  13        3.89        5.50      1.92 o 
   4   2  13        6.80        5.81      2.05 o 
  -5   3  13       14.71       13.40      2.06 o 
  -4   3  13        1.12        1.93      1.56 o 
  -3   3  13        4.03        2.32      1.64 o 
  -2   3  13       13.62       15.34      1.44 o 
  -1   3  13       33.04       30.48      2.85 o 
   0   3  13       11.53       14.74      1.64 o 
   1   3  13        6.60        3.39      1.54 o 
   2   3  13       22.81       20.77      7.57 o 
   3   3  13        3.04        1.95      1.57 o 
   4   3  13       15.05       14.15      2.43 o 
  -5   4  13        1.78        4.39      1.78 o 
  -4   4  13       13.70       12.10      1.64 o 
  -3   4  13        3.06        2.85      1.61 o 
  -2   4  13        4.01        5.96      1.64 o 
  -1   4  13       85.37       80.78     10.46 o 
   0   4  13       81.24       95.56     14.17 o 
   1   4  13        2.71        5.02      1.54 o 
   2   4  13       19.98       17.18      8.55 o 
   3   4  13       12.41       11.05      3.22 o 
  -4   5  13        0.07        1.01      1.74 o 
  -3   5  13       14.58       12.21      1.79 o 
  -2   5  13        7.64        6.47      2.52 o 
  -1   5  13        6.39        5.48      1.53 o 
   0   5  13      136.68      144.84     27.38 o 
   1   5  13        1.47        4.09      1.68 o 
   2   5  13        0.00       -1.48      1.73 o 
   3   5  13        2.80        3.57      1.63 o 
  -3   6  13        1.41        2.20      2.12 o 
  -2   6  13        1.44        0.48      1.65 o 
  -1   6  13        4.65        3.85      1.62 o 
   0   6  13        1.01       -0.04      1.50 o 
   1   6  13        0.02        0.09      1.76 o 
   2   6  13       11.72       10.78      2.64 o 
  -2   7  13        1.02        4.18      1.82 o 
  -1   7  13        6.95        6.80      1.85 o 
   0   7  13        8.54        5.04      3.54 o 
  -1 -10  14        1.05        0.90      1.76 o 
   0 -10  14       33.39       34.82      2.01 o 
   1 -10  14        0.02        1.92      1.85 o 
   2 -10  14        0.28        2.70      1.66 o 
   3 -10  14        0.12        1.36      1.70 o 
  -2  -9  14        2.04        4.92      1.71 o 
  -1  -9  14        1.28        0.05      2.49 o 
   0  -9  14       26.01       24.06      1.76 o 
   1  -9  14        2.01        3.50      2.05 o 
   2  -9  14       15.96       15.29      1.89 o 
   3  -9  14        0.17       -0.03      1.60 o 
   4  -9  14        1.30        1.83      1.78 o 
  -3  -8  14        0.82        5.24      1.74 o 
  -2  -8  14        1.30        2.10      1.57 o 
  -1  -8  14        3.22        3.68      1.76 o 
   0  -8  14        0.05        0.20      2.13 o 
   1  -8  14        1.85        3.60      1.66 o 
   2  -8  14        0.06        3.12      2.15 o 
   3  -8  14       27.59       23.44      2.91 o 
   4  -8  14        5.62        1.93      1.76 o 
  -4  -7  14        0.06        3.61      1.38 o 
  -3  -7  14        1.26        4.03      1.51 o 
  -2  -7  14        3.57        6.27      3.07 o 
  -1  -7  14        0.17        1.73      1.52 o 
   0  -7  14        1.91        0.82      1.73 o 
   1  -7  14        6.19        9.33      1.64 o 
   2  -7  14        6.20        7.73      2.01 o 
   3  -7  14        4.05        4.27      2.41 o 
   4  -7  14        1.57        3.60      1.76 o 
  -4  -6  14        6.91        3.78      1.43 o 
  -3  -6  14       32.71       35.89      3.44 o 
  -2  -6  14        0.21       -0.65      1.67 o 
  -1  -6  14        7.15        8.25      2.05 o 
   0  -6  14        1.70        1.42      1.56 o 
   1  -6  14       28.20       32.79      1.55 o 
   2  -6  14        2.66       -0.80      1.68 o 
   3  -6  14        1.58        2.08      2.03 o 
   4  -6  14        4.60        6.11      1.62 o 
   5  -6  14        0.00       -0.35      1.86 o 
  -5  -5  14        0.00        1.01      1.39 o 
  -4  -5  14       28.88       25.55      1.69 o 
  -3  -5  14        0.21        2.09      1.52 o 
  -2  -5  14        5.62        5.51      1.73 o 
  -1  -5  14       44.66       43.92      3.99 o 
   0  -5  14       15.85       15.82      1.58 o 
   1  -5  14        6.32        4.45      1.59 o 
   2  -5  14        3.66        3.89      1.61 o 
   3  -5  14        2.00        1.35      1.96 o 
   4  -5  14        0.05        2.52      1.60 o 
   5  -5  14        0.03        2.22      1.69 o 
  -5  -4  14        0.74        3.01      1.35 o 
  -4  -4  14        1.17        1.84      1.35 o 
  -3  -4  14        2.32        2.47      1.40 o 
  -2  -4  14        4.69        7.22      1.62 o 
  -1  -4  14       23.24       26.70      2.75 o 
   0  -4  14        1.70        2.08      1.52 o 
   1  -4  14        0.08        0.30      3.62 o 
   2  -4  14        6.37        6.49      1.74 o 
   3  -4  14       68.24       63.51      4.34 o 
   4  -4  14        0.27        0.57      1.70 o 
   5  -4  14        0.14        0.06      1.70 o 
  -5  -3  14        6.54        7.22      1.40 o 
  -4  -3  14        6.21        5.91      1.35 o 
  -3  -3  14        0.24        1.21      1.69 o 
  -2  -3  14        4.35        3.02      1.39 o 
  -1  -3  14        1.06        1.54      1.66 o 
   0  -3  14        6.21        6.87      1.58 o 
   1  -3  14        2.21        1.99      1.63 o 
   2  -3  14       42.83       42.29      5.01 o 
   3  -3  14       73.38       75.04      9.47 o 
   4  -3  14        6.98        6.51      1.51 o 
   5  -3  14        0.10        1.44      1.79 o 
  -5  -2  14        0.50        3.42      1.35 o 
  -4  -2  14        0.60        0.64      1.34 o 
  -3  -2  14       20.32       21.34      1.63 o 
  -2  -2  14        9.76       14.37      1.86 o 
  -1  -2  14       78.76       76.17      4.71 o 
   0  -2  14        2.65        2.08      1.69 o 
   1  -2  14       56.78       58.45      9.44 o 
   2  -2  14       35.24       42.02      7.13 o 
   3  -2  14        3.25        2.48      1.91 o 
   4  -2  14        2.53        3.44      1.46 o 
   5  -2  14        0.05        1.47      1.67 o 
  -5  -1  14        0.55        1.35      1.45 o 
  -4  -1  14        1.60        3.87      1.37 o 
  -3  -1  14        3.83        6.91      1.54 o 
  -2  -1  14       49.26       51.25      3.26 o 
  -1  -1  14       13.60       13.25      2.65 o 
   0  -1  14       79.59       86.06      5.09 o 
   1  -1  14        1.00        1.83      1.69 o 
   2  -1  14       18.21       18.32      1.78 o 
   3  -1  14       35.61       32.47      1.82 o 
   4  -1  14        0.47        1.47      1.45 o 
   5  -1  14        3.48        4.59      1.80 o 
  -5   0  14        1.11        3.50      1.33 o 
  -4   0  14        1.59       -0.37      1.61 o 
  -3   0  14        0.01        1.77      1.51 o 
  -2   0  14        1.82        3.68      1.72 o 
  -1   0  14        0.34        1.15      1.63 o 
   0   0  14        2.21        2.27      1.41 o 
   1   0  14       80.30       83.70      7.50 o 
   2   0  14       18.90       18.35      1.93 o 
   3   0  14       76.78       79.38      4.72 o 
   4   0  14        4.20        4.31      1.61 o 
   5   0  14        0.03       -1.70      2.15 o 
  -5   1  14        2.32        2.97      1.43 o 
  -4   1  14        0.09       -0.06      1.47 o 
  -3   1  14        0.47        1.99      1.45 o 
  -2   1  14        2.77        2.48      1.31 o 
  -1   1  14       52.91       54.07      3.75 o 
   0   1  14       17.25       16.92      2.43 o 
   1   1  14        2.38        5.41      1.57 o 
   2   1  14        0.09        1.65      1.48 o 
   3   1  14       21.32       16.81      1.59 o 
   4   1  14        0.57       -0.64      1.86 o 
  -5   2  14        9.53        6.12      1.72 o 
  -4   2  14        0.01        4.55      1.78 o 
  -3   2  14        0.97        1.23      1.58 o 
  -2   2  14        1.76        1.28      1.49 o 
  -1   2  14        0.43        1.69      1.41 o 
   0   2  14        2.25        0.16      1.61 o 
   1   2  14        0.00        2.27      1.58 o 
   2   2  14        0.03        1.38      1.88 o 
   3   2  14       23.93       24.27      7.61 o 
   4   2  14        1.00        1.33      2.10 o 
  -5   3  14        0.57        1.41      1.75 o 
  -4   3  14        2.51        3.51      1.59 o 
  -3   3  14        0.21        0.89      1.96 o 
  -2   3  14        7.02        7.96      1.54 o 
  -1   3  14        6.22        6.52      2.56 o 
   0   3  14        0.47        0.70      1.42 o 
   1   3  14        8.29        8.60      2.61 o 
   2   3  14        5.07        4.42      1.56 o 
   3   3  14       16.21       13.74      5.63 o 
  -4   4  14        1.71        3.64      1.81 o 
  -3   4  14       26.17       17.92      3.23 o 
  -2   4  14       11.78       12.24      1.58 o 
  -1   4  14       22.67       20.46      3.18 o 
   0   4  14        0.15        0.57      1.60 o 
   1   4  14       36.25       40.79      7.90 o 
   2   4  14        1.73        2.70      1.72 o 
   3   4  14        0.00        1.51      1.55 o 
  -4   5  14        5.03        3.02      1.88 o 
  -3   5  14        1.48        1.97      1.64 o 
  -2   5  14        5.86        3.95      1.91 o 
  -1   5  14       22.37       24.08      5.02 o 
   0   5  14       18.01       21.25      5.27 o 
   1   5  14        0.04        3.24      2.26 o 
   2   5  14        0.66        0.49      2.26 o 
  -3   6  14        1.89       -0.63      2.38 o 
  -2   6  14        8.31        7.58      1.74 o 
  -1   6  14       10.28        8.40      1.94 o 
   0   6  14       13.88       10.18      3.12 o 
   1   6  14        0.56        2.25      1.69 o 
  -1 -10  15       25.94       14.91      3.34 o 
   0 -10  15        4.91        5.46      1.98 o 
   1 -10  15        3.36        1.88      2.02 o 
   2 -10  15        4.81        2.30      1.73 o 
  -2  -9  15        5.10        3.75      1.69 o 
  -1  -9  15       19.06       14.55      2.51 o 
   0  -9  15       60.01       62.34      1.86 o 
   1  -9  15        5.96        5.70      1.75 o 
   2  -9  15        0.03       -0.56      3.47 o 
   3  -9  15        3.53        2.75      1.68 o 
  -3  -8  15        6.80        5.03      2.16 o 
  -2  -8  15        2.52        5.47      1.61 o 
  -1  -8  15        7.48        8.37      1.69 o 
   0  -8  15        3.57        3.61      1.60 o 
   1  -8  15        0.15        1.48      1.61 o 
   2  -8  15       15.35        9.28      2.26 o 
   3  -8  15        5.68        2.20      1.95 o 
   4  -8  15        1.22        2.13      1.75 o 
  -3  -7  15       10.00        7.25      1.84 o 
  -2  -7  15        0.04        2.30      1.85 o 
  -1  -7  15        0.14        2.34      1.63 o 
   0  -7  15        1.00        2.03      2.28 o 
   1  -7  15        0.16        4.22      1.66 o 
   2  -7  15        3.28        1.61      1.57 o 
   3  -7  15        7.69        5.62      1.74 o 
   4  -7  15        6.78        5.03      1.66 o 
  -4  -6  15        4.37        4.79      1.38 o 
  -3  -6  15       11.10       11.75      2.08 o 
  -2  -6  15        0.15        0.43      1.68 o 
  -1  -6  15        0.52        3.57      1.68 o 
   0  -6  15        1.87        1.41      1.77 o 
   1  -6  15        8.34        7.62      2.27 o 
   2  -6  15        1.20        1.43      1.78 o 
   3  -6  15        2.86        4.52      2.01 o 
   4  -6  15        0.18        2.11      1.58 o 
  -4  -5  15       10.74        8.99      1.41 o 
  -3  -5  15        7.49        5.65      1.66 o 
  -2  -5  15        0.10       -0.57      2.58 o 
  -1  -5  15        5.25        5.28      1.55 o 
   0  -5  15        5.71        6.99      2.62 o 
   1  -5  15       10.05        9.31      2.09 o 
   2  -5  15        1.97        1.64      1.74 o 
   3  -5  15        0.22       -0.15      2.47 o 
   4  -5  15        0.02        0.24      1.62 o 
   5  -5  15        0.01       -0.77      1.76 o 
  -5  -4  15        1.07        0.97      1.38 o 
  -4  -4  15        0.18        0.63      1.44 o 
  -3  -4  15        0.01        3.27      1.50 o 
  -2  -4  15        1.98        3.15      1.66 o 
  -1  -4  15        9.03       12.08      1.57 o 
   0  -4  15        0.27        3.03      1.55 o 
   1  -4  15       31.09       34.50      4.19 o 
   2  -4  15        0.09        1.60      1.56 o 
   3  -4  15        3.11        3.05      1.98 o 
   4  -4  15       12.68        7.22      1.64 o 
   5  -4  15        0.63       -1.01      1.85 o 
  -5  -3  15        6.25        5.14      1.34 o 
  -4  -3  15        4.62        4.54      1.78 o 
  -3  -3  15        7.54        5.31      1.44 o 
  -2  -3  15        0.21        1.59      1.47 o 
  -1  -3  15       27.30       21.67      1.83 o 
   0  -3  15        3.54        3.52      1.41 o 
   1  -3  15       36.76       35.74      3.90 o 
   2  -3  15        1.75        5.32      1.59 o 
   3  -3  15        0.82        3.76      1.76 o 
   4  -3  15        0.28        2.03      1.53 o 
   5  -3  15        1.24        3.51      1.65 o 
  -5  -2  15        0.01       -0.26      1.41 o 
  -4  -2  15        3.67        1.76      1.55 o 
  -3  -2  15      125.00      129.37     10.29 o 
  -2  -2  15       18.98       21.07      1.48 o 
  -1  -2  15       43.53       44.11      1.84 o 
   0  -2  15        3.74        3.90      2.14 o 
   1  -2  15        0.03        0.40      1.59 o 
   2  -2  15       11.69       11.32      1.56 o 
   3  -2  15        2.18       -0.05      2.59 o 
   4  -2  15        0.85        2.72      1.49 o 
   5  -2  15        1.98        2.54      1.64 o 
  -5  -1  15        2.03        2.56      1.43 o 
  -4  -1  15       16.24       15.14      2.01 o 
  -3  -1  15       97.90       94.43      9.96 o 
  -2  -1  15       14.01       15.23      1.42 o 
  -1  -1  15        3.34        3.47      1.87 o 
   0  -1  15        6.09        7.09      1.35 o 
   1  -1  15        2.71        3.06      1.50 o 
   2  -1  15       34.84       36.32      6.01 o 
   3  -1  15       11.60       10.40      1.81 o 
   4  -1  15        5.13        1.74      1.59 o 
  -5   0  15        0.53        0.35      1.99 o 
  -4   0  15       12.42       10.84      1.46 o 
  -3   0  15        0.30        2.37      1.42 o 
  -2   0  15        1.48        7.36      2.47 o 
  -1   0  15       38.81       32.85      2.53 o 
   0   0  15      164.23      154.74     12.68 o 
   1   0  15        6.94        7.19      1.65 o 
   2   0  15        6.72        5.02      2.61 o 
   3   0  15        0.66        2.37      1.79 o 
   4   0  15        0.35        0.38      1.65 o 
  -5   1  15        4.96        3.85      1.65 o 
  -4   1  15        2.02        2.08      1.57 o 
  -3   1  15        2.13        4.44      1.80 o 
  -2   1  15        0.27        1.77      1.55 o 
  -1   1  15        1.71        1.18      1.39 o 
   0   1  15        0.37        0.82      2.24 o 
   1   1  15        6.54        5.48      1.86 o 
   2   1  15        5.29        1.99      3.51 o 
   3   1  15        0.00        0.09      1.86 o 
   4   1  15        2.40        2.96      1.70 o 
  -4   2  15        0.48        1.62      1.54 o 
  -3   2  15        2.06        2.64      1.59 o 
  -2   2  15        9.82       10.66      3.18 o 
  -1   2  15       13.97       15.45      1.82 o 
   0   2  15       10.89       11.88      1.85 o 
   1   2  15        2.70       -0.58      1.60 o 
   2   2  15       21.79       18.08      6.57 o 
   3   2  15       51.57       52.18      9.23 o 
  -4   3  15        0.69        3.01      1.77 o 
  -3   3  15        0.00        2.19      1.51 o 
  -2   3  15       25.10       21.41      2.68 o 
  -1   3  15       10.13        8.04      1.67 o 
   0   3  15       43.96       44.31      8.79 o 
   1   3  15        6.85        5.97      2.92 o 
   2   3  15        2.09        2.12      1.66 o 
   3   3  15        0.23       -0.55      1.48 o 
  -4   4  15        8.52        5.17      2.07 o 
  -3   4  15        2.33        2.33      1.68 o 
  -2   4  15        0.98        2.52      1.58 o 
  -1   4  15        0.01        0.07      1.70 o 
   0   4  15        0.19       -2.23      1.40 o 
   1   4  15        2.23        1.37      2.24 o 
   2   4  15        1.89        0.44      1.67 o 
  -3   5  15        2.02        0.99      2.10 o 
  -2   5  15        1.22       -0.04      1.63 o 
  -1   5  15        8.86        6.28      2.90 o 
   0   5  15        1.62        3.41      1.53 o 
   1   5  15        1.76        0.61      1.69 o 
  -1   6  15        0.36        2.04      1.60 o 
   0 -10  16        3.06        3.26      1.85 o 
   1 -10  16       13.89        7.05      1.92 o 
  -1  -9  16       59.78       60.20      7.67 o 
   0  -9  16       15.87       14.89      1.76 o 
   1  -9  16        0.19        0.35      1.76 o 
   2  -9  16        2.14        1.87      2.31 o 
  -2  -8  16       15.12       12.40      2.39 o 
  -1  -8  16        5.92        5.86      1.63 o 
   0  -8  16        0.72        0.93      1.59 o 
   1  -8  16        5.90        2.13      2.26 o 
   2  -8  16       23.96       20.56      8.43 o 
   3  -8  16        1.41        1.29      1.63 o 
  -3  -7  16        1.65        1.17      1.76 o 
  -2  -7  16        3.75        5.64      1.66 o 
  -1  -7  16        0.76       -0.05      1.70 o 
   0  -7  16        1.74        1.69      1.76 o 
   1  -7  16        0.86        2.44      1.72 o 
   2  -7  16        2.57        1.39      1.67 o 
   3  -7  16        0.15        1.67      1.86 o 
   4  -7  16        0.09        0.82      1.85 o 
  -4  -6  16        0.00        0.59      1.60 o 
  -3  -6  16        1.15        4.58      1.57 o 
  -2  -6  16        6.95        8.44      1.70 o 
  -1  -6  16        3.25        4.20      1.58 o 
   0  -6  16        0.62        0.37      2.12 o 
   1  -6  16        5.41        4.13      2.20 o 
   2  -6  16        1.35       -0.83      1.81 o 
   3  -6  16        5.26        4.97      1.90 o 
   4  -6  16        0.29       -0.51      1.62 o 
  -4  -5  16        0.73        3.16      1.52 o 
  -3  -5  16        1.01        0.73      1.46 o 
  -2  -5  16        2.15        6.31      1.75 o 
  -1  -5  16        1.92        0.76      1.66 o 
   0  -5  16        7.51        8.84      3.67 o 
   1  -5  16        0.78       -0.72      1.83 o 
   2  -5  16        2.53        2.80      1.72 o 
   3  -5  16        1.70        4.15      1.83 o 
   4  -5  16        1.14        1.63      1.70 o 
  -4  -4  16        0.08        2.70      1.66 o 
  -3  -4  16        0.01        3.79      1.60 o 
  -2  -4  16        1.39        1.73      1.54 o 
  -1  -4  16        1.17        0.60      2.59 o 
   0  -4  16        6.30        3.88      1.54 o 
   1  -4  16        1.68        1.51      1.44 o 
   2  -4  16       17.57       14.93      2.15 o 
   3  -4  16      103.18       87.81      2.42 o 
   4  -4  16       10.97        8.85      1.67 o 
  -4  -3  16        0.27        2.05      1.51 o 
  -3  -3  16        3.93        3.27      1.45 o 
  -2  -3  16       24.35       24.92      4.37 o 
  -1  -3  16        0.34        0.72      1.52 o 
   0  -3  16       13.11       11.56      1.72 o 
   1  -3  16        0.82       -1.07      2.23 o 
   2  -3  16       35.20       31.03      4.17 o 
   3  -3  16        0.20        4.96      2.10 o 
   4  -3  16        4.16        3.09      1.58 o 
  -4  -2  16        1.89        1.60      2.53 o 
  -3  -2  16       61.35       56.76      6.47 o 
  -2  -2  16       35.52       40.43      2.65 o 
  -1  -2  16       15.33       14.73      1.50 o 
   0  -2  16        8.13        8.54      1.35 o 
   1  -2  16        0.11       -1.70      1.67 o 
   2  -2  16        6.22        5.80      2.83 o 
   3  -2  16        1.49        3.00      2.63 o 
   4  -2  16        1.69        4.90      1.75 o 
  -4  -1  16       25.33       20.28      2.88 o 
  -3  -1  16       79.44       69.03      6.87 o 
  -2  -1  16        0.03        3.32      1.60 o 
  -1  -1  16       32.49       28.30      1.59 o 
   0  -1  16        4.94        5.64      2.25 o 
   1  -1  16       27.50       27.36      4.54 o 
   2  -1  16        1.87       -0.30      1.55 o 
   3  -1  16        0.43        3.30      2.64 o 
   4  -1  16        0.01       -0.77      1.58 o 
  -4   0  16        3.08        4.34      1.69 o 
  -3   0  16        0.52        0.18      1.48 o 
  -2   0  16       11.07       13.08      1.62 o 
  -1   0  16        5.96        5.74      1.92 o 
   0   0  16        9.44       10.82      1.53 o 
   1   0  16        0.02       -3.01      1.60 o 
   2   0  16        0.24        0.95      1.75 o 
   3   0  16        0.56        1.33      2.24 o 
   4   0  16        0.01        1.05      1.61 o 
  -4   1  16        1.16        2.05      1.54 o 
  -3   1  16        5.74        5.62      1.61 o 
  -2   1  16        1.18        3.64      1.48 o 
  -1   1  16        0.32       -0.02      1.36 o 
   0   1  16        7.37        6.42      2.39 o 
   1   1  16        6.11        5.87      1.87 o 
   2   1  16       29.77       27.16      6.79 o 
   3   1  16        5.80        3.36      1.51 o 
  -4   2  16        0.42        3.35      1.66 o 
  -3   2  16        0.01        2.95      1.60 o 
  -2   2  16        4.04        1.98      1.51 o 
  -1   2  16        0.01        1.40      1.54 o 
   0   2  16       14.77       11.72      1.62 o 
   1   2  16       22.42       22.13      6.56 o 
   2   2  16        1.54        2.26      1.62 o 
   3   2  16        0.03       -0.74      1.40 o 
  -4   3  16        0.52        0.84      1.79 o 
  -3   3  16        0.00        1.36      1.92 o 
  -2   3  16        0.43        3.73      1.52 o 
  -1   3  16       12.19        8.51      1.93 o 
   0   3  16       10.58        9.46      1.48 o 
   1   3  16       11.88       12.37      1.72 o 
   2   3  16        7.58        7.66      4.01 o 
  -3   4  16        0.02        0.25      2.00 o 
  -2   4  16        0.84        0.84      1.61 o 
  -1   4  16        3.25        3.66      1.67 o 
   0   4  16        9.40        8.58      2.19 o 
   1   4  16       65.91       66.38     17.50 o 
  -2   5  16        0.30       -1.25      1.67 o 
  -1   5  16        2.96        0.48      1.73 o 
   0   5  16        3.59        4.03      1.66 o 
  -1  -9  17       21.32       15.84      3.92 o 
   0  -9  17        2.83        3.26      2.12 o 
   1  -9  17        0.36        1.09      1.71 o 
  -2  -8  17        2.89        4.72      4.21 o 
  -1  -8  17        2.14        4.72      1.66 o 
   0  -8  17        2.49        3.08      1.73 o 
   1  -8  17        2.49        1.72      2.80 o 
   2  -8  17        2.18        0.38      1.75 o 
  -3  -7  17        5.30        5.07      1.70 o 
  -2  -7  17       15.88       17.53      3.49 o 
  -1  -7  17        4.77        3.77      1.74 o 
   0  -7  17        3.92        0.65      1.62 o 
   1  -7  17        0.83        0.14      2.20 o 
   2  -7  17        3.07        1.92      1.63 o 
   3  -7  17        0.88       -0.21      1.81 o 
  -3  -6  17        9.43        8.91      1.94 o 
  -2  -6  17        0.09        3.70      2.64 o 
  -1  -6  17        1.21        2.03      1.65 o 
   0  -6  17        2.35        1.04      1.85 o 
   1  -6  17       10.31        5.42      1.92 o 
   2  -6  17        0.31        1.13      1.65 o 
   3  -6  17        3.18        1.19      1.77 o 
  -3  -5  17        0.16        4.14      1.52 o 
  -2  -5  17        0.61        3.89      1.68 o 
  -1  -5  17        6.05        7.55      1.79 o 
   0  -5  17       40.20       40.75      5.05 o 
   1  -5  17        0.04        1.32      1.50 o 
   2  -5  17        1.40        0.48      1.69 o 
   3  -5  17        0.24        2.27      1.69 o 
   4  -5  17       12.97        7.67      3.37 o 
  -4  -4  17        6.67        5.33      1.72 o 
  -3  -4  17        0.26       -0.33      1.50 o 
  -2  -4  17        2.64        5.03      1.68 o 
  -1  -4  17        0.06        0.94      1.56 o 
   0  -4  17        1.37        1.59      1.81 o 
   1  -4  17       10.32        5.08      1.83 o 
   2  -4  17       24.01       20.30      2.31 o 
   3  -4  17      103.44       99.70     13.09 o 
   4  -4  17        3.81        4.92      2.35 o 
  -4  -3  17       14.09       16.19      2.62 o 
  -3  -3  17        2.92        4.63      1.56 o 
  -2  -3  17        0.62        1.36      1.70 o 
  -1  -3  17        0.40       -2.61      3.08 o 
   0  -3  17        1.72        1.01      1.43 o 
   1  -3  17       17.30       15.39      1.85 o 
   2  -3  17        7.07        4.82      1.83 o 
   3  -3  17        8.60        4.39      1.87 o 
   4  -3  17        4.01        2.21      1.65 o 
  -4  -2  17        3.36        3.46      1.54 o 
  -3  -2  17       16.35       13.30      2.33 o 
  -2  -2  17       12.80       16.03      1.63 o 
  -1  -2  17        1.22        0.02      2.18 o 
   0  -2  17       11.04        6.57      2.69 o 
   1  -2  17        2.77        4.55      1.74 o 
   2  -2  17        1.04        2.27      1.81 o 
   3  -2  17        1.41        2.53      1.86 o 
   4  -2  17        2.18        1.82      1.72 o 
  -4  -1  17       45.44       39.49      5.66 o 
  -3  -1  17        6.61        7.30      1.67 o 
  -2  -1  17        0.58        0.13      2.02 o 
  -1  -1  17        1.22        3.67      1.39 o 
   0  -1  17        0.02        0.31      1.41 o 
   1  -1  17        0.29       -0.43      1.61 o 
   2  -1  17        0.57        0.70      1.78 o 
   3  -1  17        3.11        3.60      1.71 o 
  -4   0  17        7.01        3.72      1.68 o 
  -3   0  17        0.90        3.41      1.82 o 
  -2   0  17        1.75        4.32      1.65 o 
  -1   0  17       10.17        8.65      1.88 o 
   0   0  17        0.59        2.03      1.43 o 
   1   0  17        0.12       -0.39      1.63 o 
   2   0  17        0.04        2.53      1.56 o 
   3   0  17        0.33        1.18      1.87 o 
  -4   1  17        1.35        2.73      2.01 o 
  -3   1  17        1.69        0.47      1.60 o 
  -2   1  17        0.75       -0.56      1.63 o 
  -1   1  17        0.52        2.11      1.53 o 
   0   1  17        1.63        2.27      1.51 o 
   1   1  17        5.00        2.36      1.60 o 
   2   1  17        0.19        2.11      1.64 o 
   3   1  17        0.01        2.37      1.42 o 
  -3   2  17        3.97        4.87      1.91 o 
  -2   2  17        0.05        0.49      1.60 o 
  -1   2  17        0.00        1.83      1.48 o 
   0   2  17        1.32        2.16      1.63 o 
   1   2  17        0.00        1.46      3.33 o 
   2   2  17        0.04        0.51      1.77 o 
  -3   3  17        3.22        2.08      2.14 o 
  -2   3  17        7.86        5.79      2.61 o 
  -1   3  17        3.81        3.87      1.62 o 
   0   3  17       31.47       22.81      9.27 o 
   1   3  17       17.33       16.67      4.34 o 
  -2   4  17        0.82        0.03      1.98 o 
  -1   4  17        0.01        0.84      1.72 o 
   0   4  17       29.48       23.75      7.10 o 
  -1  -8  18        2.65       -0.56      2.30 o 
   0  -8  18        7.79        8.25      1.84 o 
   1  -8  18        0.52        1.38      1.82 o 
   2  -8  18        1.47        0.89      2.00 o 
  -2  -7  18        9.77        9.09      1.91 o 
  -1  -7  18        0.28        2.57      2.10 o 
   0  -7  18        4.78        3.11      1.68 o 
   1  -7  18        0.81        5.90      2.02 o 
   2  -7  18        0.87        2.14      1.77 o 
  -2  -6  18        2.49        3.03      1.67 o 
  -1  -6  18        0.02        0.11      1.71 o 
   0  -6  18        1.79        2.39      1.72 o 
   1  -6  18        5.69        2.52      1.87 o 
   2  -6  18        0.74        1.27      1.56 o 
   3  -6  18        0.01       -1.40      1.78 o 
  -3  -5  18        0.99       -0.35      1.73 o 
  -2  -5  18        1.54        4.18      2.00 o 
  -1  -5  18       30.57       25.47      7.49 o 
   0  -5  18       10.53        9.12      1.74 o 
   1  -5  18        0.11        1.77      1.50 o 
   2  -5  18        1.11        0.72      1.67 o 
   3  -5  18        7.10        2.80      2.39 o 
  -3  -4  18       10.24        8.38      1.68 o 
  -2  -4  18        1.17       -0.26      1.92 o 
  -1  -4  18        1.01        5.44      1.68 o 
   0  -4  18        8.84        5.89      2.17 o 
   1  -4  18        0.65        0.40      1.47 o 
   2  -4  18       51.32       51.82     11.76 o 
   3  -4  18        1.08        1.16      1.73 o 
  -3  -3  18        1.48        3.65      1.66 o 
  -2  -3  18       17.37       18.34      2.39 o 
  -1  -3  18        1.13        5.76      1.93 o 
   0  -3  18        1.08       -1.72      2.57 o 
   1  -3  18        0.01       -1.19      1.66 o 
   2  -3  18        8.75        8.40      2.38 o 
   3  -3  18        2.36       -0.10      1.85 o 
  -3  -2  18       16.89       14.93      3.27 o 
  -2  -2  18        2.18        2.77      1.74 o 
  -1  -2  18        1.75        3.03      1.71 o 
   0  -2  18        5.05        7.19      1.41 o 
   1  -2  18        0.62        2.92      1.38 o 
   2  -2  18        2.91        2.09      1.81 o 
   3  -2  18        2.04        2.15      1.86 o 
  -3  -1  18        9.46        8.50      5.31 o 
  -2  -1  18        0.56        1.07      2.27 o 
  -1  -1  18        0.06        0.07      1.38 o 
   0  -1  18        0.34        0.68      1.47 o 
   1  -1  18        8.00        4.93      1.60 o 
   2  -1  18        0.01       -1.22      1.82 o 
   3  -1  18        0.22        2.45      1.75 o 
  -3   0  18        0.34       -0.97      2.09 o 
  -2   0  18        2.21        3.53      1.77 o 
  -1   0  18        0.14        1.73      1.55 o 
   0   0  18        0.10        0.94      1.86 o 
   1   0  18        0.78       -0.62      1.68 o 
   2   0  18        0.05        1.22      1.75 o 
  -3   1  18        6.91        0.36      1.99 o 
  -2   1  18        0.07       -1.05      1.59 o 
  -1   1  18        2.88        2.29      1.62 o 
   0   1  18        0.05        1.50      1.71 o 
   1   1  18        0.44        1.81      1.64 o 
   2   1  18        0.99       -0.11      1.75 o 
  -2   2  18        0.40        3.09      1.63 o 
  -1   2  18        6.39        3.02      1.48 o 
   0   2  18        0.38        0.88      1.60 o 
   1   2  18        2.71        0.40      1.76 o 
  -1   3  18        0.54        2.20      1.67 o 
   0   3  18        0.26        2.66      1.74 o 
  -1  -7  19        4.13        2.85      2.08 o 
   0  -7  19        0.74        0.78      2.06 o 
   1  -7  19        0.02        2.22      2.16 o 
  -2  -6  19        0.02        1.70      1.89 o 
  -1  -6  19        2.99        3.95      1.66 o 
   0  -6  19       12.10        5.88      1.80 o 
   1  -6  19        1.61       -1.62      1.63 o 
   2  -6  19        0.13        1.31      1.74 o 
  -2  -5  19        0.04        0.23      1.66 o 
  -1  -5  19        2.92        4.00      1.68 o 
   0  -5  19        0.00        0.15      2.06 o 
   1  -5  19        0.93        1.79      1.52 o 
   2  -5  19        1.24        1.85      1.60 o 
  -2  -4  19        0.01       -1.02      1.77 o 
  -1  -4  19        0.74        1.32      2.23 o 
   0  -4  19        0.13        0.84      1.55 o 
   1  -4  19       10.04        8.54      1.65 o 
   2  -4  19        1.82        1.75      1.73 o 
  -3  -3  19        1.15        0.92      1.75 o 
  -2  -3  19        8.03        7.41      1.68 o 
  -1  -3  19        1.82        0.67      2.07 o 
   0  -3  19        0.03        0.73      1.91 o 
   1  -3  19        3.33       -0.79      1.48 o 
   2  -3  19        3.85        2.38      1.80 o 
  -3  -2  19       15.85       14.37      2.47 o 
  -2  -2  19       39.34       30.31      2.23 o 
  -1  -2  19        1.13        2.03      1.48 o 
   0  -2  19        4.15        2.20      2.28 o 
   1  -2  19        1.23        4.71      1.55 o 
   2  -2  19        1.21        1.48      1.65 o 
  -3  -1  19        1.31        1.43      5.80 o 
  -2  -1  19        0.00        1.52      1.97 o 
  -1  -1  19        7.70        3.75      2.30 o 
   0  -1  19        4.13        0.76      1.51 o 
   1  -1  19        4.95        3.16      2.18 o 
   2  -1  19        0.95        1.53      1.68 o 
  -2   0  19        0.05        2.62      1.80 o 
  -1   0  19        4.82        4.15      2.05 o 
   0   0  19        5.33        5.05      1.70 o 
   1   0  19        1.11        0.91      1.47 o 
  -2   1  19        0.55        1.99      1.97 o 
  -1   1  19        0.69       -0.74      1.54 o 
   0   1  19        1.66        2.13      1.65 o 
   1   1  19        0.00       -0.42      1.50 o 
   0  -6  20        0.26        3.03      2.27 o 
  -1  -5  20        1.66        1.75      2.56 o 
   0  -5  20        0.31        1.77      1.69 o 
   1  -5  20        0.01        1.55      1.63 o 
  -1  -4  20        0.20       -2.02      3.78 o 
   0  -4  20        0.24       -1.26      1.60 o 
   1  -4  20        0.36        2.50      1.62 o 
  -2  -3  20       18.10       12.14      2.83 o 
  -1  -3  20       11.48        4.88      3.86 o 
   0  -3  20        0.00        1.14      1.50 o 
   1  -3  20        0.01        0.32      1.54 o 
  -2  -2  20       10.37        9.26      2.19 o 
  -1  -2  20        0.00        0.52      1.54 o 
   0  -2  20        0.39       -0.18      1.99 o 
   1  -2  20        0.25        1.72      2.43 o 
  -1  -1  20        0.00       -0.43      1.47 o 
   0  -1  20       14.06       13.69      3.17 o 
   1  -1  20        7.50        2.95      3.41 o 
                                                 
